# Supplementary material for: Effects of sulphur amino acids on the size and structure of microbial communities of aerobic granular sludge bioreactors
Source: Amino Acids. 2022 May 25;54(10):1403–19. doi: 10.1007/s00726-022-03168-y (PMC9637606; doi:10.1007/s00726-022-03168-y)
Supplement: Supplementary file 2 — Supplementary file2 (XLSX 462 KB) [file 726_2022_3168_MOESM2_ESM.xlsx]

## Sheet: Table SI.1
Table SI.1	Primers used for quantification of total Bacteria, Archaea and Fungi, ammonia oxidizing β-Bacteria (AOB) and Archaea (AOA), dissimilatory nitrate reducing (DRNB) and denitrifying bacteria (Denitrifiers), and PAO and GAO populations.
16S rRNAPAO: 16S RNA gene from Ca. Accumulibacter and related genera (PAO populations); 16S rRNAGAO: 16S RNA gene from Ca. Competibacter and related genera (GAO populations).
Group	Gene marker	Primer Name	Primer Sequence (5’-3’)	References
Total Bacteria	Bacterial 16S rRNA	341F	CCTACGGGAGGCAGCAG	Muyzer et al. (1993)
		534R	ATTACCGCGGCTGCTGG
Total Archaea	Arrcaheal 16S rRNA	ARCH915	AGGAATTGGCGGGGGAGCAC	Yu et al. (2008)
		UNI-b-rev	GACGGGCGGTGTGTRCAA
Total Fungi	Fungal 18S rRNA	FungiQuantF	GGRAAACTCACCAGGTCCAG	Liu et al. (2012)
		FungiQuantR	GSWCTATCCCCAKCACGA
AOB	amoA	AmoA1F	GGGGTTTCTACTGGTGGT	Rotthauwe et al. (1997)
		AmoA1R	CCCCTCKGSAAAGCCTTCTTC
AOA	amoA	Crenamo A23F	ATGGTCTGGCTWAGACG	Tourna et al. (2008)
		Crenamo A616R	GCCATCCATCTGTATGTCCA
DNRB	nrfA	nrfAF2aw	CARTGYCAYGTBGARTA	Welsh et al. (2014)
		nrfAR1	TWNGGCATRTGRCARTC
Denitrifiers	nosZ	nosZ1840F	CGCRACGGCAASAAGGTSMSSGT	Henry et al. (2006)
		nosZ2090R	CAKRTGCAKSGCRTGGCAGAA
PAO	16S rRNAPAO	518f	CCAGCAGCCGCGGTAAT	Coats et al. (2017)
		846r	GTTAGCTACGGCACTAAAAGG
GAO	16S rRNAGAO	GAOQ431f	AAGCCCTTTAGGCGGGGA	Crocetti et al. (2002)
		GAOQ989r	TTCCCCGGATGTCAAGGC
Coats, E.R., Eyre, K., Bryant, C., Woodland, T., and Brinkman, C.K. (2018). Assessing the Effects of RAS Fermentation on EBPR Performance and Associated Microbial Ecology. Water Environ. Res. 90, 659-671.
Crocetti, G.R., Banfield, J.F., Keller, J., Bond, P.L., and Blackall, L.L. (2002). Glycogen-accumulating organisms in laboratory-scale and full-scale wastewater treatment processesbbThe GenBank ccession numbers for the sequences reported in this paper are given in Methods. Microbiology. 148, 3353-3364.
Henry, S., Bru, D., Stres, B., Hallet, S., Philippot, L. (2006). Quantitative detection of the nosZ gene, encoding nitrous oxide reductase, and comparison of the abundances of 16S rRNA, narG, nirK, and nosZ genes in soils. Appl. Environ. Microbiol. 72, 5181-5189.
Liu, C.M., Kachur, S., Dwan, M.G., Abraham, A.G., Aziz, M., Hsueh, P.R., et al. (2012). FungiQuant: a broad-coverage fungal quantitative real-time PCR assay. BMC Microbiol. 12, 1-11.
Muyzer, G., De Waal, E.C., and Uitterlinden, A.G. (1993). Profiling of complex microbial populations by denaturing gradient gel electrophoresis analysis of polymerase chain reaction-amplified genes coding for 16S rRNA. Appl. Environ. Microbiol. 59, 695-700.
Rotthauwe, J.H., Witzel, K.P., and Liesack, W. (1997). The ammonia monooxygenase structural gene amoA as a functional marker: molecular fine-scale analysis of natural ammonia-oxidizing populations. Appl. Environ. Microbiol. 63, 4704-4712.
Tourna, M., Freitag, T.E., Nicol, G.W., and Prosser, J.I. (2008). Growth, activity and temperature responses of ammonia‐oxidizing archaea and bacteria in soil microcosms. Environ. Microbiol. 10, 1357-1364.
Welsh, A., Chee-Sanford, J.C., Connor, L.M., Löffler, F.E., Sanford, R.A. (2014). Refined NrfA phylogeny improves PCR-based nrfA gene detection. Appl. Environ. Microbiol. 80, 2110-2119.
Yu, Z., Garcia-Gonzalez, R., Schanbacher, F.L., and Morrison, M. (2008). Evaluations of different hypervariable regions of archaeal 16S rRNA genes in profiling of methanogens by Archaea-specific PCR and denaturing gradient gel electrophoresis. Appl. Environ. Microbiol. 74, 889-893.

## Sheet: Table SI.2
Table SI.2	Bacterial OTUs and their taxonomic classification obtained by Illumina high-throughput sequencing from biomass samples of two AGS-SBRs operated using different concentrations of cysteine and methionine under an acclimatization (AB) or shock strategy (SB).
OTU	Domain	Phylum	Class	Order	Family	Genus	AB-0.1	AB-0.2	AB-10.1	AB-10.2	AB-21.1	AB-21.2	AB-24.1	AB-24.2	AB-30.1	AB-30.2	AB-39.1	AB-39.2	AB-42.1	AB-42.2	AB-51.1	AB-51.2	AB-56.1	AB-56.2	AB-65.1	AB-65.2	AB-74.1	AB-74.2	AB-86.1	AB-86.2	SB-0.1	SB-0.2	SB-7.1	SB-7.2	SB-10.1	SB-10.2	SB-21.1	SB-21.2	SB-30.1	SB-30.2	SB-39.1	SB-39.2	SB-42.1	SB-42.2	SB-51.1	SB-51.2	SB-56.1	SB-56.2	SB-65.1
Otu00001	Bacteria	Proteobacteria	Alphaproteobacteria	Hyphomicrobiales	Rhizobiaceae	Rhizobium	3793	3657	3195	3186	2008	1473	1751	1886	4349	3566	3449	3648	4783	4643	1800	2042	2189	2328	1158	980	894	1077	292	324	3054	2912	2165	1354	3541	662	3999	4350	2270	2810	1728	2573	508	462	1023	1088	1129	1023	807
Otu00002	Bacteria	Bacteroidetes	Chitinophagia	Chitinophagales	Chitinophagaceae	Terrimonas	2744	2870	1163	1212	3168	2021	2034	2243	1597	1347	2588	2534	2277	2057	3335	3664	1737	1950	2736	2415	1874	2323	886	881	1798	1728	4775	2786	1936	336	2107	2233	2301	2705	915	1373	760	793	1058	1134	2982	2478	321
Otu00003	Bacteria	Proteobacteria	Gammaproteobacteria	Pseudomonadales	Pseudomonadaceae	Pseudomonas	60	52	596	674	1081	822	1851	2146	4843	3969	4555	4838	6767	6775	4462	4593	4754	5049	8476	6566	839	1025	1076	1074	186	173	20	10	807	149	909	925	94	96	23	29	87	80	26	36	41	34	1035
Otu00004	Bacteria	Verrucomicrobia	Opitutae	Opitutales	Opitutaceae	Lacunisphaera	175	176	2456	2470	1538	1252	1376	1330	4025	3489	2614	2541	3097	2736	285	392	530	603	1070	983	514	661	3027	2574	1440	1323	425	249	2631	487	168	131	43	45	47	47	4750	4679	2775	2687	845	796	2
Otu00005	Bacteria	Proteobacteria	Gammaproteobacteria	Moraxellales	Moraxellaceae	Acinetobacter	1722	1804	3511	3493	816	523	949	1020	1763	1494	1328	1363	854	851	284	344	570	670	64	58	6	12	7	4	4877	4680	490	296	3973	742	1080	1077	717	794	190	248	2462	2355	575	516	2385	2059	939
Otu00006	Bacteria	Proteobacteria	Oligoflexia	Bdellovibrionales	Bdellovibrionaceae	Bdellovibrio	81	85	693	774	18	11	38	26	97	83	19	25	32	30	8	14	21	14	1	2	33	35	827	756	115	101	36	28	813	254	7206	7384	644	852	6097	8287	406	444	1264	1312	4162	3831	3268
Otu00007	Bacteria	Proteobacteria	Gammaproteobacteria	Pseudomonadales	Pseudomonadaceae	Pseudomonas	225	197	938	875	1882	1246	2093	2181	1500	1083	906	922	711	676	3418	3640	7291	7710	1364	1050	258	339	35	36	2428	2223	299	180	1053	188	115	129	19	27	3	13	1177	1291	1077	1057	32	22	2
Otu00008	Bacteria	Proteobacteria	Betaproteobacteria	Burkholderiales	Comamonadaceae	Acidovorax	410	451	633	659	192	106	136	149	182	164	730	809	383	446	838	975	524	559	3805	3126	1293	1545	1591	1725	435	437	384	195	559	45	4112	4443	2079	2281	1411	1961	333	353	809	656	781	694	1494
Otu00009	Bacteria	Proteobacteria	Betaproteobacteria	Rhodocyclales	Zoogloeaceae	Thauera	320	284	725	711	788	452	695	800	1124	1009	1228	1383	1573	1725	1154	1431	1831	1811	1743	1307	2768	3072	2527	2609	755	700	767	368	1012	79	2122	2418	1060	1227	388	532	797	781	422	396	257	224	318
Otu00010	Bacteria	Actinobacteria	Actinomycetia	Corynebacteriales	Corynebacteriaceae	Corynebacterium	996	1199	1046	1118	1837	1369	1408	1653	1302	1073	1624	1640	1266	1182	1364	1729	719	790	2082	1921	1929	2216	1086	1156	2816	2692	3489	2002	1126	225	798	768	217	195	209	286	373	378	190	202	234	223	8
Otu00011	Bacteria	Bacteroidetes	Chitinophagia	Chitinophagales	Chitinophagaceae	Edaphocola	1770	1862	292	377	441	310	271	307	120	119	399	397	244	246	1103	1275	1061	1211	1182	1013	1449	1739	360	377	911	859	2484	1576	961	283	851	824	656	825	2152	2861	1648	1642	2135	2091	918	776	618
Otu00012	Bacteria	Bacteroidetes	Flavobacteriia	Flavobacteriales	Flavobacteriaceae	Flavobacterium	176	189	120	165	373	259	396	430	190	223	2208	2168	1662	1507	2882	3572	2662	2681	2281	1965	1148	1484	472	448	28	31	733	508	379	109	1373	1369	4373	4328	2348	2959	89	94	21	22	4	1	0
Otu00013	Bacteria	Bacteroidetes	Flavobacteriia	Flavobacteriales	Flavobacteriaceae	Flavobacterium	1521	1483	136	146	2615	1920	995	1049	939	871	366	364	489	452	203	219	21	30	90	85	158	186	203	186	97	106	1562	1062	144	40	44	31	12	12	13	17	2866	2827	3575	3554	1780	1678	3377
Otu00014	Bacteria	Proteobacteria	Gammaproteobacteria	Moraxellales	Moraxellaceae	Acinetobacter	131	131	202	190	9	3	10	3	60	30	57	23	59	41	21	37	109	127	14	10	6	9	37	40	329	304	19	1	220	21	2047	2158	1663	1880	1721	2511	917	894	640	627	2443	2028	4384
Otu00015	Bacteria	Proteobacteria	Alphaproteobacteria	Caulobacterales	Caulobacteraceae	Brevundimonas	937	962	291	312	1737	1404	1295	1342	893	748	1622	1752	2047	1980	1116	1261	1555	1710	816	657	636	753	946	842	1420	1364	1255	949	697	260	552	557	270	329	207	248	558	564	769	853	489	488	66
Otu00016	Bacteria	Bacteroidetes	Sphingobacteriia	Sphingobacteriales	Sphingobacteriaceae	Pedobacter	1159	1182	795	730	1349	901	811	905	341	308	557	607	379	309	209	284	123	128	41	45	536	687	1502	1508	926	821	1208	699	873	113	2976	2949	1269	1389	430	633	1237	1258	1852	1831	1466	1666	67
Otu00017	Bacteria	Proteobacteria	Gammaproteobacteria	Xanthomonadales	Xanthomonadaceae	Stenotrophomonas	5	15	100	117	16	16	57	52	193	186	746	855	1012	1094	1229	1369	1042	1084	1838	1468	763	888	266	284	14	12	0	2	97	7	2066	2170	1370	1605	1071	1381	131	109	562	584	483	374	1513
Otu00018	Bacteria	Bacteroidetes	Bacteroidia	Bacteroidales	Dysgonomonadaceae	Dysgonomonas	0	1	465	434	509	384	1322	1323	3444	2907	1924	1850	5594	5180	1147	1215	1769	1985	1015	939	237	315	106	113	1	4	1	1	327	63	13	10	13	18	2	6	0	0	4	4	2	3	0
Otu00019	Bacteria	Bacteroidetes	Flavobacteriia	Flavobacteriales	Flavobacteriaceae	Flavobacterium	0	0	1	66	0	0	1	1	0	0	2	0	1	2	0	0	0	0	0	0	2	6	0	0	0	0	0	0	0	0	2	3	6	9	3950	4981	135	97	741	693	49	50	4338
Otu00020	Bacteria	Proteobacteria	Betaproteobacteria	Nitrosomonadales	Methylophilaceae	Methylophilus	0	0	0	17	0	0	1	0	0	0	2	0	3	8	20	31	21	20	177	125	3006	3487	3101	3040	1	2	0	0	0	0	61	68	1238	1395	1435	1935	50	45	84	84	16	13	1593
Otu00021	Bacteria	Proteobacteria	Alphaproteobacteria	Rhodobacterales	Rhodobacteraceae	Falsirhodobacter	704	722	369	284	654	437	458	539	368	277	232	200	200	214	418	438	453	463	906	788	614	744	590	632	298	411	801	470	335	93	1616	1732	793	805	901	1329	943	916	733	687	626	575	744
Otu00022	Bacteria	Bacteroidetes	Bacteroidia	Bacteroidales	Dysgonomonadaceae	Proteiniphilum	432	671	1779	2025	447	384	419	553	1072	1059	755	648	1834	1629	409	419	825	844	466	412	336	434	352	339	972	836	222	175	1527	296	92	43	85	91	58	63	1410	1433	1099	1070	361	340	30
Otu00023	Bacteria	Proteobacteria	Alphaproteobacteria	Hyphomicrobiales	Hyphomicrobiaceae	Aquabacter	270	270	48	39	1572	1154	1392	1550	677	595	770	792	681	565	1096	1174	1382	1422	1042	865	1096	1150	650	570	254	254	462	277	58	8	38	40	15	14	4	2	1081	1000	1096	1137	349	370	16
Otu00024	Bacteria	Proteobacteria	Gammaproteobacteria	Xanthomonadales	Xanthomonadaceae	Luteimonas	765	818	308	301	1845	1111	1987	2104	1250	917	1302	1390	518	614	249	283	61	59	62	50	364	402	187	180	534	495	1483	824	718	82	1207	1173	540	603	197	276	390	375	255	277	172	147	17
Otu00025	Bacteria	Proteobacteria	Alphaproteobacteria	Hyphomicrobiales	Rhizobiaceae	Rhizobium	106	229	236	216	239	114	214	194	780	542	1137	1136	1272	1188	1331	1515	1085	1059	585	540	1313	1533	890	817	606	498	181	174	104	29	89	82	138	144	146	111	148	295	263	311	425	386	1180
Otu00026	Bacteria	Bacteroidetes	Flavobacteriia	Flavobacteriales	Crocinitomicaceae	Fluviicola	2	0	9	20	4	0	0	0	0	0	2	1	2	0	7	6	3	5	142	106	1414	1695	544	510	16	8	1	0	10	3	8	24	89	83	401	485	13	23	5	12	62	51	2515
Otu00027	Bacteria	Actinobacteria	Actinomycetia	Micrococcales	Microbacteriaceae	Leucobacter	681	701	100	97	517	394	344	440	246	224	492	568	777	844	1184	1378	2181	2385	644	481	727	918	1141	1194	276	219	585	274	192	13	58	45	102	145	86	114	401	409	315	294	171	159	8
Otu00028	Bacteria	Bacteroidetes	Sphingobacteriia	Sphingobacteriales	Sphingobacteriaceae	Pedobacter	1628	1665	386	415	133	109	78	82	12	13	25	21	9	10	11	9	4	2	1	5	7	13	4	5	1694	1606	435	254	790	160	46	42	2310	2472	919	1183	182	170	427	402	1124	1067	74
Otu00029	Bacteria	Bacteroidetes	Bacteroidia	Bacteroidales	Tannerellaceae	Parabacteroides	51	65	3838	3999	814	611	1184	1226	698	615	21	21	86	73	15	13	1	0	3	3	1	1	20	24	1090	1017	252	160	1174	328	112	125	16	15	110	163	626	681	226	224	32	35	6
Otu00030	Bacteria	Bacteroidetes	Sphingobacteriia	Sphingobacteriales	Sphingobacteriaceae	Pedobacter	152	108	175	217	44	87	48	113	44	51	256	240	239	225	325	390	141	173	65	57	150	218	2062	2095	68	153	282	37	264	55	706	737	1472	1629	1394	1960	40	43	51	29	296	254	22
Otu00031	Bacteria	Proteobacteria	Betaproteobacteria	Burkholderiales	Comamonadaceae	Ramlibacter	2054	2025	299	266	490	231	328	359	211	169	268	345	167	218	146	190	95	102	24	18	4	7	1	1	924	844	727	333	466	32	447	496	118	98	29	55	1005	1164	464	427	511	442	76
Otu00032	Bacteria	Proteobacteria	Epsilonproteobacteria	Campylobacterales	Campylobacteraceae	Aliarcobacter	0	0	2	2	0	0	2	0	4	8	0	2	5	3	18	13	58	61	1315	1159	1241	1468	422	489	0	1	0	1	2	0	0	0	0	0	1	4	5	4	1	0	0	1	151
Otu00033	Bacteria	Proteobacteria	Betaproteobacteria	Burkholderiales	Comamonadaceae	Hydrogenophaga	597	604	136	164	625	332	421	469	452	377	333	383	276	312	453	554	309	340	187	157	319	396	221	260	230	230	531	240	150	7	529	535	323	345	99	117	896	837	425	370	251	220	478
Otu00034	Bacteria	Proteobacteria	Gammaproteobacteria	Pseudomonadales	Pseudomonadaceae	Pseudomonas	0	0	26	36	6	4	7	4	5	4	57	60	40	44	25	37	11	13	38	44	1052	1298	876	876	20	27	1	1	38	7	35	27	18	19	18	31	43	35	54	57	406	358	2141
Otu00035	Bacteria	Proteobacteria	Alphaproteobacteria	Hyphomicrobiales	Rhizobiaceae	Shinella	253	239	44	64	234	126	152	212	283	197	638	655	700	643	669	658	411	366	114	130	335	404	647	670	226	216	392	211	112	16	109	124	251	210	217	317	287	235	264	202	763	715	586
Otu00036	Bacteria	Proteobacteria	Betaproteobacteria	Burkholderiales		Mitsuaria	1372	1488	241	241	195	103	41	57	55	65	260	269	62	51	92	84	121	114	25	18	2	2	13	11	341	302	1022	589	360	37	553	579	135	121	28	50	1745	1552	991	879	306	259	17
Otu00037	Bacteria	Proteobacteria	Deltaproteobacteria	Myxococcales	Labilitrichaceae	Labilithrix	0	0	0	32	0	0	0	0	1	0	43	45	31	26	172	201	107	118	698	647	321	441	34	17	0	0	0	0	0	0	6	8	3333	3757	1575	2179	29	27	83	86	50	52	121
Otu00038	Bacteria	Bacteroidetes	Flavobacteriia	Flavobacteriales	Flavobacteriaceae	Flavobacterium	148	154	0	0	101	99	90	72	13	15	31	26	25	24	100	126	82	118	1041	937	2949	3705	2135	1934	37	19	140	88	3	0	0	1	0	0	0	0	57	50	55	55	69	61	6
Otu00039	Bacteria	Proteobacteria	Alphaproteobacteria	Hyphomicrobiales	Tepidamorphaceae	Butyratibacter	231	244	30	44	655	536	620	648	183	190	480	465	465	405	589	735	607	587	466	418	1303	1643	512	431	110	88	257	166	51	6	10	1	2	2	0	0	340	357	171	185	88	113	0
Otu00040	Bacteria	Bacteroidetes	Flavobacteriia	Flavobacteriales	Weeksellaceae	Moheibacter	41	49	4	16	76	62	141	132	151	128	402	379	437	392	375	405	386	465	242	205	997	1183	1695	1698	5	7	12	6	13	0	46	48	1293	1461	219	302	131	102	42	35	45	52	17
Otu00041	Bacteria	Bacteroidetes	Bacteroidia	Bacteroidales	Tannerellaceae	Parabacteroides	37	46	745	707	318	244	554	589	659	558	137	134	265	237	551	620	928	930	460	427	25	33	2	4	240	198	183	94	486	66	21	22	27	31	98	146	602	699	189	213	109	91	12
Otu00042	Bacteria	Proteobacteria	Gammaproteobacteria	Enterobacterales	Morganellaceae	Morganella	0	0	0	3	0	0	0	0	0	0	0	0	0	0	63	64	75	72	1900	1538	1287	1500	506	503	0	0	0	0	0	0	0	0	0	0	38	48	2	0	0	0	0	0	91
Otu00043	Bacteria	Bacteroidetes	Chitinophagia	Chitinophagales	Chitinophagaceae	Ferruginibacter	1397	1498	100	91	992	643	404	454	238	227	26	35	48	48	3	1	1	0	1	0	21	12	103	115	86	71	1174	640	167	44	145	168	17	21	3	10	868	837	236	204	149	115	2
Otu00044	Bacteria	Proteobacteria	Alphaproteobacteria	Hyphomicrobiales	Methylocystaceae	Methylopila	30	17	69	116	28	25	15	9	6	7	22	13	12	22	60	80	72	69	223	201	442	499	173	187	27	16	33	18	42	5	180	167	328	437	934	1206	70	85	556	501	408	362	1032
Otu00045	Bacteria	Proteobacteria	Betaproteobacteria	Burkholderiales	Comamonadaceae	Delftia	55	41	187	205	66	29	113	94	65	59	175	195	121	156	892	952	702	697	523	406	108	129	180	141	159	135	134	62	707	47	84	90	132	125	307	382	128	122	111	92	174	137	396
Otu00046	Bacteria	Bacteroidetes	Flavobacteriia	Flavobacteriales	Flavobacteriaceae	Flavobacterium	6	5	31	20	134	79	289	316	263	241	868	919	772	705	979	1002	645	602	576	505	300	377	232	201	19	8	35	22	53	3	57	40	31	42	12	9	4	5	1	1	1	2	0
Otu00047	Bacteria	Proteobacteria	Alphaproteobacteria	Hyphomicrobiales	Pleomorphomonadaceae	Pleomorphomonas	109	83	42	44	767	608	492	552	248	250	204	175	270	242	140	146	81	86	28	36	51	72	198	250	258	214	932	601	55	4	25	30	253	323	373	468	390	385	154	125	68	80	6
Otu00048	Bacteria	Proteobacteria	Betaproteobacteria	Burkholderiales	Comamonadaceae	Pseudorhodoferax	82	77	328	326	208	109	128	127	123	98	188	230	109	100	59	78	75	70	41	22	91	104	73	76	81	64	164	84	379	32	216	245	21	13	7	8	86	81	831	823	1683	1420	69
Otu00049	Bacteria	Proteobacteria	Alphaproteobacteria	Rhodobacterales	Rhodobacteraceae	Paracoccus	137	115	85	88	236	115	224	194	307	280	228	259	199	149	389	416	284	250	256	233	154	301	220	254	167	146	262	162	82	12	190	185	77	112	98	126	87	130	125	107	81	72	163
Otu00050	Bacteria	Proteobacteria	Gammaproteobacteria	Xanthomonadales	Xanthomonadaceae	Arenimonas	398	425	218	247	277	130	170	190	180	138	246	299	124	149	207	241	130	135	111	96	255	257	79	89	447	442	710	373	307	37	65	75	12	7	8	25	743	755	296	257	179	141	1
Otu00051	Bacteria	Firmicutes	Erysipelotrichia	Erysipelotrichales	Erysipelotrichaceae	Anaerorhabdus	51	52	1191	1236	159	123	211	196	201	142	16	11	27	15	45	53	1	4	8	4	2	5	2	7	350	344	126	59	918	129	104	74	141	181	192	302	8	7	259	241	402	360	115
Otu00052	Bacteria	Firmicutes	Clostridia	Eubacteriales	Clostridiaceae	Clostridium	3	4	4	1	268	229	115	103	57	51	2	1	22	22	0	2	0	1	7	4	5	13	35	29	1	0	26	19	0	0	26	45	155	209	87	134	964	1127	1332	1328	294	259	1274
Otu00053	Bacteria	Proteobacteria	Alphaproteobacteria	Hyphomicrobiales	Devosiaceae	Devosia	467	445	287	346	330	236	239	250	176	117	117	117	110	79	70	66	27	45	32	22	89	130	143	155	1161	976	487	329	526	153	33	34	38	36	25	29	192	172	152	149	130	124	6
Otu00054	Bacteria	Bacteroidetes	Chitinophagia	Chitinophagales	Chitinophagaceae	Taibaiella	310	363	201	244	223	167	90	97	42	30	61	70	11	16	64	76	11	18	36	25	171	195	226	205	754	633	269	169	329	116	25	20	26	23	143	223	660	601	151	183	240	211	224
Otu00055	Bacteria	Verrucomicrobia	Verrucomicrobiae	Verrucomicrobiales	Verrucomicrobiaceae	Luteolibacter	901	863	32	41	108	76	36	48	11	9	12	6	9	5	11	19	8	18	6	6	12	13	388	361	32	35	225	121	39	7	290	267	414	481	225	244	653	665	321	339	547	541	60
Otu00056	Bacteria	Bacteroidetes	Flavobacteriia	Flavobacteriales	Flavobacteriaceae	Flavobacterium	52	56	60	62	578	426	669	659	280	240	657	737	375	345	310	352	370	372	304	250	220	296	42	50	182	179	78	43	156	28	10	5	2	0	0	2	41	39	2	4	1	4	0
Otu00057	Bacteria	Proteobacteria	Oligoflexia	Bdellovibrionales	Bdellovibrionaceae	Bdellovibrio	12	17	327	324	16	11	53	42	13	19	15	10	21	12	81	96	46	60	310	357	84	115	69	52	43	33	37	22	779	168	310	323	206	153	493	653	143	138	259	272	394	321	533
Otu00058	Bacteria	Proteobacteria	Betaproteobacteria	Burkholderiales	Comamonadaceae	Acidovorax	103	129	32	41	154	129	115	118	145	107	278	288	117	140	458	531	292	320	191	123	57	32	41	43	211	183	50	28	36	2	65	60	35	19	17	17	841	615	356	337	380	325	116
Otu00059	Bacteria	Proteobacteria	Alphaproteobacteria	Sphingomonadales	Sphingomonadaceae	Sphingobium	108	103	18	13	1484	1101	1047	1099	712	608	70	56	136	141	9	25	9	17	2	1	0	3	0	1	101	84	62	45	17	3	1	0	1	1	0	0	42	55	6	4	76	71	0
Otu00060	Bacteria	Verrucomicrobia	Verrucomicrobiae	Verrucomicrobiales	Verrucomicrobiaceae	Verrucomicrobium	879	885	164	177	291	261	155	165	28	25	13	10	0	2	0	0	0	1	0	0	0	0	0	1	716	593	1063	673	418	73	13	8	2	11	0	0	137	141	64	61	30	26	0
Otu00061	Bacteria	Bacteroidetes	Flavobacteriia	Flavobacteriales	Flavobacteriaceae	Flavobacterium	33	48	90	114	25	18	44	31	130	109	272	255	300	260	80	76	142	178	61	51	15	20	40	36	73	86	14	3	175	31	51	54	71	76	78	108	26	31	18	23	102	89	1211
Otu00062	Bacteria	Proteobacteria	Gammaproteobacteria	Pseudomonadales	Pseudomonadaceae	Pseudomonas	7	2	22	20	8	4	1	2	24	28	76	83	12	19	8	0	13	1	1	0	0	1	642	11	6	4	7	7	16	3	102	132	52	65	6	23	53	44	1065	1008	1684	1463	40
Otu00063	Bacteria	Proteobacteria	Oligoflexia	Bdellovibrionales	Bdellovibrionaceae	Bdellovibrio	63	118	119	133	104	86	106	121	54	35	148	134	140	106	106	95	82	110	260	252	197	341	269	232	419	245	241	168	128	27	233	228	204	226	184	225	153	119	161	150	19	23	68
Otu00064	Bacteria	Bacteroidetes	Flavobacteriia	Flavobacteriales	Weeksellaceae	Epilithonimonas	82	97	44	40	626	445	755	849	485	409	115	94	107	100	4	10	9	6	0	0	0	0	4	1	643	639	58	35	58	5	58	43	15	14	7	14	131	152	53	55	52	51	2
Otu00065	Bacteria	Proteobacteria	Epsilonproteobacteria	Campylobacterales	Campylobacteraceae	Arcobacter	1	1	32	25	0	0	0	0	20	14	22	13	70	68	97	112	232	238	166	146	37	48	39	36	11	17	0	0	28	16	67	77	37	51	88	134	42	47	19	13	17	23	1348
Otu00066	Bacteria	Proteobacteria	Gammaproteobacteria	Moraxellales	Moraxellaceae	Acinetobacter	1	0	1250	1296	2	2	4	2	8	2	3	1	1	1	0	0	0	0	0	0	0	0	0	0	22	15	0	1	1416	261	22	19	13	11	2	4	44	36	16	15	37	49	350
Otu00067	Bacteria	Proteobacteria	Gammaproteobacteria	Moraxellales	Moraxellaceae	Acinetobacter	0	0	50	51	2	3	11	5	294	269	340	316	174	136	17	30	21	25	1	1	0	0	0	0	0	0	0	0	19	4	131	123	6	11	5	21	1348	1335	392	386	17	19	2
Otu00068	Bacteria	Proteobacteria	Alphaproteobacteria	Sphingomonadales	Sphingomonadaceae	Sphingomonas	93	82	11	8	51	35	38	41	19	15	8	9	7	2	1	1	2	0	1	0	2	2	36	49	23	32	80	62	26	6	2	2	2	5	0	1	370	427	572	512	1529	1390	5
Otu00069	Bacteria	Bacteroidetes	Sphingobacteriia	Sphingobacteriales	Sphingobacteriaceae	Pedobacter	150	156	248	240	475	244	309	208	70	65	18	20	12	14	0	1	0	0	0	0	0	1	2	2	588	495	239	267	284	38	47	37	4	8	3	9	268	299	101	101	198	152	4
Otu00070	Bacteria	Firmicutes	Clostridia	Eubacteriales	Clostridiaceae	Alkaliphilus	200	212	381	378	215	192	170	192	308	293	29	34	144	156	10	23	18	20	8	10	2	9	42	44	156	130	66	48	357	72	4	2	2	1	0	0	444	456	120	115	71	59	0
Otu00071	Bacteria	Bacteroidetes	Bacteroidia	Bacteroidales	Dysgonomonadaceae	Dysgonomonas	27	23	244	230	263	212	376	389	577	496	100	89	172	178	52	50	42	61	21	13	2	5	0	1	402	373	59	39	336	58	9	5	7	3	2	2	57	73	9	13	1	3	2
Otu00072	Bacteria	Proteobacteria	Betaproteobacteria	Burkholderiales	Alcaligenaceae	Pigmentiphaga	62	58	16	8	253	123	278	338	268	204	196	246	310	285	245	299	475	429	130	114	94	96	33	29	130	91	109	57	31	3	1	8	5	4	0	1	7	10	3	9	4	8	0
Otu00073	Bacteria	Proteobacteria	Betaproteobacteria	Rhodocyclales	Zoogloeaceae	Zoogloea	1	0	12	30	12	3	3	4	1	0	3	0	1	0	0	1	1	0	1	0	0	0	0	0	1	2	22	11	21	5	45	52	181	229	871	1102	47	43	41	55	633	565	251
Otu00074	Bacteria	Bacteroidetes	Bacteroidia	Marinilabiliales	Prolixibacteraceae	Sunxiuqinia	24	34	824	667	161	115	101	111	72	87	6	7	56	34	17	20	1	1	5	4	28	46	64	89	235	164	103	67	498	83	64	63	13	9	17	35	100	131	99	93	93	59	56
Otu00075	Bacteria	Bacteroidetes	Flavobacteriia	Flavobacteriales	Flavobacteriaceae	Flavobacterium	32	59	18	41	16	19	75	55	34	35	31	50	60	88	33	42	27	42	7	8	81	96	82	70	127	64	62	50	12	4	203	174	392	431	303	423	36	14	50	67	306	297	316
Otu00076	Bacteria	Firmicutes	Clostridia	Eubacteriales	Clostridiaceae	Youngiibacter	270	243	53	49	131	105	82	84	48	51	270	235	121	82	189	187	77	106	43	49	93	99	67	62	123	109	266	164	100	28	235	272	128	171	50	67	54	56	54	59	14	22	4
Otu00077	Bacteria	Proteobacteria	Betaproteobacteria	Burkholderiales	Alcaligenaceae	Paracandidimonas	16	17	16	21	355	206	453	457	197	193	92	89	210	185	54	59	165	185	55	32	100	135	258	253	86	64	61	36	46	7	68	63	103	110	78	109	3	2	1	9	1	0	2
Otu00078	Bacteria	Proteobacteria	Gammaproteobacteria	Moraxellales	Moraxellaceae	Acinetobacter	0	0	115	125	1	0	0	0	0	0	1	1	1	0	1	0	1	0	0	1	1	0	0	0	9	7	0	0	113	20	12	10	19	9	0	2	0	5	10	7	25	26	2073
Otu00079	Bacteria	Bacteroidetes	Flavobacteriia	Flavobacteriales	Flavobacteriaceae	Flavobacterium	81	78	162	144	120	57	100	151	94	94	101	97	142	85	4	3	5	1	5	10	57	79	47	60	182	217	74	40	191	29	210	259	362	444	16	33	16	9	29	16	206	180	123
Otu00080	Bacteria	Bacteroidetes	Sphingobacteriia	Sphingobacteriales	Sphingobacteriaceae	Nubsella	9	5	20	13	2	4	11	20	18	18	137	134	79	70	100	151	76	100	11	25	529	689	787	732	18	9	6	6	30	6	15	9	6	7	5	3	5	7	14	6	274	223	36
Otu00081	Bacteria	Bacteroidetes	Bacteroidia	Marinilabiliales	Marinilabiliaceae	Geofilum	143	148	29	27	109	100	52	62	48	55	29	32	23	21	15	29	6	5	4	5	86	92	410	344	108	133	319	242	66	19	41	32	74	69	59	60	195	186	162	121	240	216	13
Otu00082	Bacteria	Proteobacteria	Gammaproteobacteria	Xanthomonadales	Xanthomonadaceae	Pseudoxanthomonas	58	64	53	61	266	166	205	224	142	122	151	147	122	127	143	167	139	142	148	90	59	71	29	41	116	96	98	70	79	11	60	56	72	86	17	22	141	142	74	61	134	93	6
Otu00083	Bacteria	Bacteroidetes	Cytophagia	Cytophagales	Cytophagaceae	Leadbetterella	225	239	199	212	123	82	15	33	38	26	4	20	13	14	4	3	1	1	0	2	5	4	18	8	331	263	151	85	392	73	6	2	1	1	0	2	305	333	207	206	337	262	12
Otu00084	Bacteria	Proteobacteria	Deltaproteobacteria	Desulfovibrionales	Desulfonatronaceae	Desulfonatronum	383	349	19	16	305	234	120	123	61	69	19	20	23	20	2	2	0	0	2	0	0	0	287	305	34	45	548	320	26	3	45	56	48	39	28	54	158	166	52	56	83	86	14
Otu00085	Bacteria	Proteobacteria	Epsilonproteobacteria	Campylobacterales	Campylobacteraceae	Sulfurospirillum	0	0	2	5	4	0	1	0	1	2	1	0	1	1	18	14	25	18	72	64	28	26	34	25	4	3	0	0	1	0	4	1	58	68	209	282	6	5	25	27	24	9	83
Otu00086	Bacteria	Proteobacteria	Alphaproteobacteria	Rhodobacterales	Rhodobacteraceae	Pseudogemmobacter	76	74	51	51	40	39	45	49	24	34	76	88	59	71	130	132	95	125	534	465	269	379	190	196	34	35	57	39	62	8	92	92	58	82	30	46	24	24	23	16	38	25	12
Otu00087	Bacteria	Proteobacteria	Betaproteobacteria	Rhodocyclales	Zoogloeaceae	Zoogloea	0	0	0	10	0	0	0	0	0	0	1	0	0	0	0	0	0	0	0	0	0	0	0	1	2	0	0	0	0	0	25	29	124	95	584	782	59	45	11	15	49	46	730
Otu00088	Bacteria	Bacteroidetes	Bacteroidia	Bacteroidales	Bacteroidaceae	Bacteroides	24	27	301	330	614	387	297	298	15	12	1	0	2	4	1	2	0	0	0	1	0	0	2	0	261	229	70	39	384	71	0	0	0	0	1	1	140	130	167	189	13	12	2
Otu00089	Bacteria	Elusimicrobia	Elusimicrobia	Elusimicrobiales	Elusimicrobiaceae	Elusimicrobium	5	6	870	1075	176	156	25	39	32	30	1	0	36	30	17	26	12	10	23	17	1	7	0	0	92	77	7	4	339	48	3	0	3	9	3	7	349	357	40	36	5	2	0
Otu00090	Bacteria	Bacteroidetes	Flavobacteriia	Flavobacteriales	Flavobacteriaceae	Amniculibacterium	0	3	2	1	3	2	11	8	9	8	52	49	19	24	397	476	117	122	437	427	521	680	213	215	0	0	2	1	0	0	15	21	5	6	31	42	0	3	0	0	0	0	0
Otu00091	Bacteria	Bacteroidetes	Cytophagia	Cytophagales	Cytophagaceae	Lacihabitans	103	97	13	15	105	90	55	64	30	24	76	67	14	15	9	6	2	2	0	0	1	1	70	43	7	4	144	88	14	3	247	217	96	116	126	132	189	180	168	125	509	451	60
Otu00092	Bacteria	Bacteroidetes	Flavobacteriia	Flavobacteriales	Schleiferiaceae	Owenweeksia	3	5	0	0	4	1	4	9	3	1	4	8	1	1	15	15	14	12	1	0	15	24	29	33	1	3	7	1	4	0	13	12	24	34	20	25	418	486	644	642	615	500	50
Otu00093	Bacteria	Bacteroidetes	Cytophagia	Cytophagales	Cytophagaceae	Leadbetterella	46	49	67	88	65	69	48	49	41	44	180	181	102	100	69	64	56	33	109	68	62	85	142	143	68	56	92	82	144	24	129	126	69	76	57	85	98	103	140	171	140	102	7
Otu00094	Bacteria	Bacteroidetes	Bacteroidia	Bacteroidales	Bacteroidaceae	Bacteroides	12	9	158	154	261	192	312	304	333	265	32	31	137	120	65	48	46	52	62	60	16	11	22	17	223	177	40	23	150	27	1	3	12	17	25	24	89	76	30	30	8	7	1
Otu00095	Bacteria	Bacteroidetes	Sphingobacteriia	Sphingobacteriales	Sphingobacteriaceae	Pedobacter	0	0	8	11	1	1	0	0	0	0	0	1	1	0	0	0	0	0	0	1	0	1	25	9	0	1	0	0	4	0	73	157	380	442	477	662	5	12	3	9	554	234	177
Otu00096	Bacteria	Tenericutes	Mollicutes	Mycoplasmatales	Mycoplasmataceae	Mycoplasmopsis	132	158	333	414	39	47	74	88	32	67	12	5	23	23	1	8	0	5	4	2	2	5	2	4	271	236	76	70	630	136	4	2	0	0	0	1	187	182	71	45	16	7	0
Otu00097	Bacteria	Bacteroidetes	Bacteroidia	Bacteroidales	Paludibacteraceae	Paludibacter	5	5	273	284	318	238	226	257	118	109	0	1	12	11	0	1	0	0	0	0	0	0	2	0	30	17	24	14	112	33	17	11	4	6	7	11	0	2	4	9	5	3	38
Otu00098	Bacteria	Firmicutes	Clostridia	Eubacteriales	EubacterialesFamilyXII.IncertaeSedis	Fusibacter	0	0	170	144	133	109	46	40	94	82	6	0	8	3	52	73	1	0	1	0	0	0	0	2	20	12	23	14	138	21	16	13	177	188	42	47	2	2	376	359	112	122	96
Otu00099	Bacteria	Actinobacteria	Actinomycetia	Micrococcales	Demequinaceae	Demequina	64	58	27	32	122	81	23	30	117	99	36	37	109	102	31	35	20	16	17	8	13	18	12	11	21	19	16	12	39	6	25	20	4	16	8	9	394	399	353	367	135	133	2
Otu00100	Bacteria	Bacteroidetes	Flavobacteriia	Flavobacteriales	Flavobacteriaceae	Flavobacterium	67	65	102	104	17	11	8	6	2	2	11	16	0	6	9	7	2	2	0	0	1	0	1	0	14	13	23	19	131	35	163	176	500	550	116	150	25	29	58	40	293	288	14
Otu00101	Bacteria	Proteobacteria	Alphaproteobacteria	Hyphomicrobiales	Rhizobiaceae	Rhizobium	459	366	55	46	46	31	14	9	46	49	72	85	86	77	36	26	17	15	3	3	2	2	0	2	216	176	159	90	82	16	1	0	0	0	0	0	217	204	89	81	46	53	0
Otu00102	Bacteria	Proteobacteria	Alphaproteobacteria	Rhodobacterales	Rhodobacteraceae	Gemmobacter	68	57	109	160	149	38	140	128	87	100	24	24	79	39	24	21	23	11	38	21	16	36	22	16	131	110	84	77	209	38	48	183	83	235	44	84	13	26	11	26	9	19	16
Otu00103	Bacteria	Proteobacteria	Betaproteobacteria	Rhodocyclales	Rhodocyclaceae	Aromatoleum	29	25	40	49	80	54	41	24	22	21	13	12	20	28	8	11	6	3	13	8	27	30	19	26	12	13	309	165	44	8	253	262	308	330	166	250	16	21	22	17	12	7	20
Otu00104	Bacteria	Bacteroidetes	Cytophagia	Cytophagales	Cytophagaceae	Dyadobacter	77	92	1	7	110	78	45	54	41	27	9	14	12	15	14	12	4	9	3	2	64	77	182	171	10	7	100	54	13	2	20	27	68	73	49	79	330	316	166	166	137	138	8
Otu00105	Bacteria	Firmicutes	Clostridia	Eubacteriales	Clostridiaceae	Alkaliphilus	43	45	97	136	54	46	150	190	200	180	10	10	51	33	5	6	2	2	2	0	0	1	0	0	122	122	37	28	73	15	4	8	1	7	1	2	332	382	151	141	90	61	1
Otu00106	Bacteria	Proteobacteria	Gammaproteobacteria	Pseudomonadales	Pseudomonadaceae	Pseudomonas	3	8	3	30	2	0	7	0	3	7	5	82	2	77	10	26	7	43	2	5	13	21	620	1231	0	2	3	0	4	5	22	33	185	201	2	2	23	20	2	10	57	6	7
Otu00107	Bacteria	Firmicutes	Clostridia	Eubacteriales	Gracilibacteraceae	Gracilibacter	21	24	207	238	78	65	93	82	107	158	40	40	84	88	60	80	31	18	47	35	42	63	79	65	36	38	70	58	116	16	36	49	38	28	42	40	72	57	77	71	39	29	3
Otu00108	Bacteria	Bacteroidetes	Bacteroidia	Bacteroidales	Dysgonomonadaceae	Proteiniphilum	108	71	132	163	47	62	85	124	141	70	37	29	42	40	30	21	22	18	19	15	22	43	32	35	274	96	90	58	274	63	3	4	3	5	3	7	131	75	72	82	55	46	6
Otu00109	Bacteria	Proteobacteria	Alphaproteobacteria	Rhodospirillales	Rhodospirillaceae	Ferrovibrio	69	85	81	80	15	15	11	22	3	2	2	1	1	0	2	0	1	0	2	1	278	415	67	50	88	60	50	33	81	20	78	82	137	150	73	83	64	52	101	98	38	37	88
Otu00110	Bacteria	Bacteroidetes	Bacteroidia	Marinilabiliales	Prolixibacteraceae	Maribellus	32	24	227	246	78	59	114	128	97	71	8	9	63	64	18	13	0	3	4	7	10	20	25	21	80	74	29	26	76	16	27	35	17	16	65	64	128	121	65	58	20	34	7
Otu00111	Bacteria	Bacteroidetes	Chitinophagia	Chitinophagales	Chitinophagaceae	Edaphocola	1	0	0	1	0	0	1	0	0	0	0	0	0	0	0	0	0	0	0	0	0	0	0	0	1	1	1	0	0	0	2	0	0	0	6	12	2	3	0	1	0	1	1
Otu00112	Bacteria	Proteobacteria	Alphaproteobacteria	Hyphomicrobiales	Phyllobacteriaceae	Nitratireductor	32	31	9	8	48	56	82	88	62	51	96	57	49	43	65	91	26	40	28	19	135	144	61	43	20	28	80	45	7	1	30	29	63	60	44	56	204	185	83	88	90	69	2
Otu00113	Bacteria	Proteobacteria	Deltaproteobacteria	Desulfovibrionales	Desulfonatronaceae	Desulfonatronum	175	147	34	26	37	45	37	33	8	3	1	1	0	2	0	0	0	0	0	0	0	0	4	1	4	7	42	39	8	1	7	7	4	9	0	5	555	586	249	249	117	104	1
Otu00114	Bacteria	Bacteroidetes	Flavobacteriia	Flavobacteriales	Flavobacteriaceae	Flavobacterium	2	0	0	0	5	6	12	6	0	0	0	0	0	1	0	0	0	0	1	0	0	0	5	6	0	0	1	3	0	0	1	0	0	0	0	1	3	0	3	0	0	0	64
Otu00115	Bacteria	Proteobacteria	Alphaproteobacteria	Hyphomicrobiales	Boseaceae	Bosea	245	232	35	32	77	40	70	49	56	43	21	26	22	20	21	17	7	11	5	4	10	20	22	25	122	106	174	118	76	8	36	56	60	50	45	56	48	44	50	52	105	75	25
Otu00116	Bacteria	Proteobacteria	Alphaproteobacteria	Rhodobacterales	Neomegalonemataceae	Neomegalonema	0	0	3	4	0	0	1	0	0	0	0	0	0	0	0	2	0	0	0	0	3	2	27	23	1	0	0	0	0	0	17	14	15	14	128	163	4	3	7	11	0	1	44
Otu00117	Bacteria	Bacteroidetes	Flavobacteriia	Flavobacteriales	Crocinitomicaceae	Fluviicola	46	45	60	87	24	12	6	6	5	0	40	31	34	26	20	19	7	4	15	10	5	4	1	2	242	221	21	17	60	12	161	162	256	302	197	263	12	8	8	5	14	10	3
Otu00118	Bacteria	Proteobacteria	Gammaproteobacteria	Pseudomonadales	Pseudomonadaceae	Pseudomonas	8	3	68	36	9	10	5	8	179	146	306	218	112	84	66	50	61	52	37	21	9	12	4	4	16	11	5	7	54	5	36	30	105	141	13	10	15	28	25	17	152	174	31
Otu00119	Bacteria	Proteobacteria	Betaproteobacteria	Burkholderiales	Alcaligenaceae	Kerstersia	41	39	21	39	214	145	223	263	101	80	104	102	45	75	32	19	108	120	15	11	46	41	29	37	128	98	19	7	55	2	25	33	3	8	1	0	24	14	0	3	1	0	0
Otu00120	Bacteria	Proteobacteria	Betaproteobacteria	Nitrosomonadales	Methylophilaceae	Methylobacillus	0	0	2	5	0	0	6	1	0	0	3	1	1	6	1	3	3	4	97	86	40	55	4	2	4	2	0	0	6	0	82	62	227	240	75	112	14	12	18	23	151	128	243
Otu00121	Bacteria	Verrucomicrobia	Verrucomicrobiae	Verrucomicrobiales	Verrucomicrobiaceae	Verrucomicrobium	455	527	9	5	65	60	17	12	0	0	2	1	0	0	0	0	0	0	0	0	0	0	0	0	7	3	216	138	16	1	2	1	0	0	0	0	228	231	75	64	114	108	0
Otu00122	Bacteria	Proteobacteria	Deltaproteobacteria	Myxococcales	Labilitrichaceae	Labilithrix	178	168	2	2	111	83	55	45	17	16	8	12	4	6	13	11	3	8	26	11	171	219	75	63	42	43	219	170	10	1	6	6	36	42	32	53	80	87	59	65	25	23	5
Otu00123	Bacteria	Proteobacteria	Gammaproteobacteria	Xanthomonadales	Rhodanobacteraceae	Dokdonella	4	6	2	9	40	21	50	39	18	19	46	31	11	12	37	56	8	8	5	1	15	13	51	54	10	6	83	47	8	1	66	67	361	302	71	100	4	4	36	40	228	197	14
Otu00124	Bacteria	Bacteroidetes	Flavobacteriia	Flavobacteriales	Flavobacteriaceae	Flavobacterium	0	0	331	370	0	0	0	0	0	0	0	0	0	0	0	0	0	0	0	0	0	0	0	0	10	4	0	0	387	65	289	297	86	100	19	32	4	2	11	6	110	81	10
Otu00125	Bacteria	Bacteroidetes	Bacteroidia	Bacteroidales	Lentimicrobiaceae	Lentimicrobium	4	15	157	175	53	61	125	111	86	72	34	27	62	50	45	49	1	6	15	20	30	49	68	69	33	13	9	12	55	8	46	32	12	11	22	35	100	135	64	55	23	18	15
Otu00126	Bacteria	Bacteroidetes	Cytophagia	Cytophagales	Cytophagaceae	Ravibacter	180	170	31	47	74	73	22	27	43	39	3	5	12	7	0	0	1	2	2	2	13	24	54	77	56	78	121	74	99	12	66	52	27	37	22	18	157	196	89	71	49	40	1
Otu00127	Bacteria	Firmicutes	Erysipelotrichia	Erysipelotrichales	Erysipelotrichaceae	Erysipelothrix	12	11	90	89	23	18	38	28	287	245	24	17	138	114	70	69	2	4	9	9	0	4	0	2	323	308	47	32	78	16	1	0	0	0	3	3	6	5	21	12	3	2	2
Otu00128	Bacteria	Firmicutes	Clostridia	Eubacteriales	EubacterialesFamilyXII.IncertaeSedis	Fusibacter	4	2	302	353	219	156	217	220	81	57	1	0	7	5	0	0	0	0	0	0	0	0	0	0	48	37	99	40	104	18	0	1	0	0	0	0	2	0	54	41	7	10	0
Otu00129	Bacteria	Actinobacteria	Actinomycetia	Streptomycetales	Streptomycetaceae	Streptomyces	38	29	9	13	116	106	91	89	28	41	57	65	22	12	30	46	28	19	12	15	164	214	98	91	23	28	122	54	5	1	36	33	42	65	26	32	18	23	49	41	17	11	0
Otu00130	Bacteria	Bacteroidetes	Chitinophagia	Chitinophagales	Chitinophagaceae	Niabella	81	80	31	33	167	113	52	82	47	35	19	15	11	14	10	4	2	2	0	2	0	1	0	0	87	71	127	60	54	9	3	3	6	2	0	1	126	128	110	118	163	153	9
Otu00131	Bacteria	Firmicutes	Erysipelotrichia	Erysipelotrichales	Erysipelotrichaceae	Erysipelothrix	33	20	114	117	28	25	61	57	205	146	28	26	73	64	8	6	1	1	0	1	0	0	0	0	156	148	17	14	66	12	4	4	0	1	0	0	179	166	111	87	15	24	0
Otu00132	Bacteria	Actinobacteria	Actinomycetia	Micrococcales	Microbacteriaceae	Microbacterium	205	250	34	33	70	59	34	27	16	16	37	20	45	42	38	42	53	60	24	20	12	9	3	6	196	153	201	75	56	11	8	4	12	7	3	1	27	22	20	7	14	15	0
Otu00133	Bacteria	Bacteroidetes	Bacteroidia	Bacteroidales	Paludibacteraceae	Paludibacter	4	13	234	223	117	87	44	42	88	82	2	4	8	13	11	8	1	0	3	3	14	24	50	60	65	84	19	12	136	43	2	5	0	2	28	18	26	27	9	12	1	1	16
Otu00134	Bacteria	Bacteroidetes	Bacteroidia	Marinilabiliales	Marinilabiliaceae	Labilibacter	5	8	381	345	112	85	121	116	115	84	3	6	33	36	16	20	1	0	0	2	1	0	0	1	46	37	16	9	227	45	9	9	0	0	5	7	1	1	10	13	0	0	3
Otu00135	Bacteria	Bacteroidetes	Flavobacteriia	Flavobacteriales	Crocinitomicaceae	Fluviicola	0	0	3	16	0	0	4	0	2	1	2	4	0	1	0	1	0	0	0	0	0	0	0	0	1	0	0	0	3	1	1	6	235	270	534	725	30	30	30	25	4	5	0
Otu00136	Bacteria	Proteobacteria	Alphaproteobacteria	Hyphomicrobiales	Phyllobacteriaceae	Aquamicrobium	216	193	42	33	52	36	32	33	21	6	5	7	5	7	5	2	1	2	0	1	5	3	20	32	78	72	131	81	53	10	5	8	1	2	3	0	174	187	94	101	70	62	1
Otu00137	Bacteria	Proteobacteria	Betaproteobacteria	Rhodocyclales	Rhodocyclaceae	Propionivibrio	19	17	111	139	99	61	86	133	154	121	32	25	53	59	10	11	16	9	4	1	8	7	9	8	73	64	19	21	77	13	7	8	14	10	9	20	35	28	62	70	44	38	7
Otu00138	Bacteria	Firmicutes	Clostridia	Eubacteriales		Natranaerovirga	0	0	0	0	0	0	1	0	1	0	1	4	3	2	3	3	5	5	109	109	139	166	333	348	0	0	0	0	0	0	1	0	3	6	3	6	5	6	1	3	1	0	207
Otu00139	Bacteria	Proteobacteria	Alphaproteobacteria	Rhodobacterales	Rhodobacteraceae	Paracoccus	94	97	18	23	27	13	18	15	20	14	15	28	19	17	23	14	26	14	49	46	125	91	115	85	35	35	49	35	21	3	51	66	65	83	22	32	8	13	8	7	9	8	4
Otu00140	Bacteria	Tenericutes	Mollicutes	Acholeplasmatales	Acholeplasmataceae	Acholeplasma	0	2	40	47	105	68	44	21	79	85	3	5	45	32	13	15	0	1	2	0	0	0	0	1	6	12	11	13	16	1	3	5	2	1	6	9	217	272	150	157	83	58	5
Otu00141	Bacteria	Proteobacteria	Alphaproteobacteria	Rhodospirillales	Azospirillaceae	Niveispirillum	106	131	2	1	186	126	98	80	18	8	14	8	11	6	0	1	0	0	1	0	0	0	0	0	1	1	312	200	2	1	62	57	53	59	15	22	3	3	3	2	2	3	0
Otu00142	Bacteria	Bacteroidetes	Flavobacteriia	Flavobacteriales	Weeksellaceae	Epilithonimonas	0	1	0	0	40	15	25	28	63	46	201	175	156	133	87	110	89	84	29	41	24	31	75	72	0	0	2	3	0	0	2	1	2	2	1	0	1	1	0	0	1	0	3
Otu00143	Bacteria	Proteobacteria	Oligoflexia	Bdellovibrionales	Bdellovibrionaceae	Bdellovibrio	64	80	13	16	6	5	8	10	2	1	1	2	0	0	1	0	0	2	2	3	1	3	159	151	33	32	38	28	32	6	57	56	78	101	9	21	47	45	76	71	150	115	3
Otu00144	Bacteria	Proteobacteria	Betaproteobacteria	Burkholderiales		Ideonella	0	0	6	6	0	0	0	0	0	0	0	0	0	0	0	0	0	0	0	0	0	0	0	0	1	1	0	0	2	0	46	48	200	228	114	167	44	41	46	25	202	225	64
Otu00145	Bacteria	Proteobacteria	Betaproteobacteria	Burkholderiales		Inhella	0	1	3	3	22	14	19	22	18	12	2	1	1	2	0	0	1	1	0	0	0	0	0	0	0	0	35	16	4	0	15	30	20	21	43	48	18	22	27	36	283	151	281
Otu00146	Bacteria	Bacteroidetes	Cytophagia	Cytophagales	Cytophagaceae	Leadbetterella	60	67	20	16	102	94	57	44	39	39	20	20	9	6	3	4	0	0	0	0	1	0	2	0	9	10	80	61	27	7	20	18	10	11	5	7	233	213	57	62	25	20	0
Otu00147	Bacteria	Proteobacteria	Oligoflexia	Bdellovibrionales	Bdellovibrionaceae	Bdellovibrio	118	123	26	20	67	44	74	64	20	21	24	13	11	7	20	22	46	42	7	7	34	29	43	39	96	91	79	42	31	4	1	3	0	0	0	0	58	61	26	43	4	2	0
Otu00148	Bacteria	Bacteroidetes	Chitinophagia	Chitinophagales	Chitinophagaceae	Taibaiella	13	18	5	4	82	55	39	40	30	27	1	0	4	2	0	0	0	1	0	0	11	11	163	194	9	11	105	64	1	1	97	120	91	85	27	50	14	12	2	3	5	1	9
Otu00149	Bacteria	Proteobacteria	Oligoflexia	Bacteriovoracales	Bacteriovoracaceae	Peredibacter	72	71	23	29	64	40	163	178	23	13	8	9	4	6	1	0	0	0	0	0	1	0	0	0	204	164	59	41	70	19	1	0	0	0	0	0	11	16	39	38	4	2	0
Otu00150	Bacteria	Bacteroidetes	Flavobacteriia	Flavobacteriales	Flavobacteriaceae	Imtechella	2	3	40	37	77	50	69	55	38	34	3	1	1	2	3	0	0	1	0	1	1	0	2	1	22	15	11	5	61	10	1	0	3	0	8	2	1	1	2	2	1	0	18
Otu00151	Bacteria	Firmicutes	Clostridia	Eubacteriales	Clostridiaceae	Clostridium	0	0	0	0	0	0	0	0	0	0	0	0	0	0	0	0	0	0	4	1	369	594	141	170	0	0	0	0	0	0	0	0	0	0	0	0	13	4	20	17	0	1	12
Otu00152	Bacteria	Proteobacteria	Betaproteobacteria	Nitrosomonadales	Nitrosomonadaceae	Nitrosomonas	0	0	0	0	0	0	0	0	0	0	0	0	0	0	7	10	1	2	27	18	30	25	16	26	0	0	0	0	0	0	0	0	4	7	44	69	0	0	0	0	1	1	15
Otu00153	Bacteria	Bacteroidetes	Bacteroidia	Bacteroidales	Porphyromonadaceae	Macellibacteroides	6	8	67	62	46	23	40	47	102	92	24	46	58	34	70	100	34	22	61	76	10	10	5	3	77	70	2	5	57	6	14	8	5	2	3	5	5	4	7	8	2	2	6
Otu00154	Bacteria	Proteobacteria	Alphaproteobacteria	Hyphomicrobiales	Devosiaceae	Devosia	84	100	28	23	31	37	12	19	13	18	1	5	7	7	8	9	3	3	8	13	14	16	31	42	93	181	79	37	59	12	7	12	9	15	6	2	71	63	31	36	24	35	3
Otu00155	Bacteria	Proteobacteria	Betaproteobacteria	Burkholderiales	Comamonadaceae	Comamonas	6	11	28	29	45	22	16	25	24	12	12	5	8	3	2	4	0	0	6	7	0	1	0	1	40	44	10	3	28	2	2	7	1	1	1	1	181	178	55	52	191	158	39
Otu00156	Bacteria	Bacteroidetes	Bacteroidia	Marinilabiliales	Prolixibacteraceae	Sunxiuqinia	22	15	103	227	21	11	34	26	35	32	1	1	20	30	4	3	0	0	2	6	44	26	42	23	8	13	15	7	93	32	12	2	3	4	1	2	59	31	33	23	17	33	16
Otu00157	Bacteria	Bacteroidetes	Sphingobacteriia	Sphingobacteriales	Sphingobacteriaceae	Solitalea	53	38	74	82	14	6	22	4	1	1	0	2	0	0	0	0	0	0	0	0	0	1	148	132	234	233	32	23	129	19	2	0	1	1	0	0	15	7	11	4	4	3	0
Otu00158	Bacteria	Proteobacteria	Alphaproteobacteria	Rhodospirillales	Kiloniellaceae	Kiloniella	125	145	14	33	69	77	25	34	16	12	3	1	3	6	8	2	0	0	0	1	17	10	7	7	127	91	137	80	59	13	22	27	38	34	10	13	2	7	3	2	1	2	0
Otu00159	Bacteria	Bacteroidetes	Bacteroidia	Bacteroidales	Dysgonomonadaceae	Dysgonomonas	2	2	11	22	4	1	13	18	67	67	18	12	93	78	38	57	84	97	89	109	3	3	0	0	72	77	5	1	37	11	1	0	18	22	10	16	22	18	3	5	4	10	2
Otu00160	Bacteria	Bacteroidetes	Cytophagia	Cytophagales	Cytophagaceae	Cytophaga	85	87	53	62	2	2	2	4	2	1	1	0	0	1	0	0	0	0	0	0	0	0	3	6	4	5	2	2	27	5	74	99	29	29	7	10	0	1	0	0	299	263	26
Otu00161	Bacteria	Proteobacteria	Alphaproteobacteria	Rhodobacterales	Rhodobacteraceae	Limimaricola	112	109	15	25	36	30	13	15	10	21	12	12	6	0	4	2	2	3	0	0	1	2	5	8	60	46	78	36	15	3	45	40	23	28	14	27	65	71	44	51	38	43	8
Otu00162	Bacteria	Verrucomicrobia	Verrucomicrobiae	Verrucomicrobiales	Verrucomicrobiaceae	Roseimicrobium	114	116	7	8	13	16	4	7	2	2	0	0	0	0	0	0	0	0	0	0	0	0	0	0	2	0	40	21	9	4	45	40	73	81	59	70	101	98	69	70	62	45	1
Otu00163	Bacteria	Firmicutes	Clostridia	Eubacteriales	Oscillospiraceae	Phocea	3	3	4	5	253	206	77	48	148	116	19	20	44	44	7	16	3	2	0	0	0	0	0	0	19	17	15	12	11	8	1	0	0	0	0	0	1	1	9	12	8	26	0
Otu00164	Bacteria	Bacteroidetes	Saprospiria	Saprospirales	Lewinellaceae	Flavilitoribacter	264	279	30	28	84	44	9	11	12	7	3	1	4	4	0	0	0	0	0	0	0	0	18	19	23	22	93	66	39	8	6	3	4	7	1	3	15	21	6	2	2	9	6
Otu00165	Bacteria	Armatimonadetes	Fimbriimonadia	Fimbriimonadales	Fimbriimonadaceae	Fimbriimonas	3	6	1	1	0	2	0	0	2	1	0	0	0	0	0	0	0	0	0	0	0	2	1	0	0	0	2	0	0	0	0	0	0	0	0	0	351	381	139	123	62	59	0
Otu00166	Bacteria	Proteobacteria	Oligoflexia	Bacteriovoracales	Bacteriovoracaceae	Peredibacter	2	1	176	184	0	0	0	1	0	0	0	0	0	0	0	0	0	0	0	0	0	0	0	0	0	1	0	0	25	7	117	151	107	144	28	43	11	11	3	1	5	3	51
Otu00167	Bacteria	Proteobacteria	Alphaproteobacteria	Sphingomonadales	Sphingosinicellaceae	Sphingosinicella	49	65	2	6	6	10	4	5	4	10	2	3	3	7	2	4	3	1	4	0	47	77	35	44	4	1	33	21	7	0	8	10	5	5	2	2	183	230	53	67	34	34	3
Otu00168	Bacteria	Proteobacteria	Gammaproteobacteria	Enterobacterales	Enterobacteriaceae	Kluyvera	0	0	0	0	0	0	0	0	1	0	2	3	12	13	42	47	5	4	48	29	159	221	114	115	0	0	0	0	0	0	0	0	1	0	4	3	1	0	0	0	0	0	14
Otu00169	Bacteria	Proteobacteria	Alphaproteobacteria	Caulobacterales	Caulobacteraceae	Brevundimonas	1	5	16	18	5	11	5	5	6	2	43	33	57	58	73	82	11	19	9	10	38	50	95	97	4	1	3	1	14	15	26	27	17	17	25	24	5	3	4	4	53	32	22
Otu00170	Bacteria	Proteobacteria	Oligoflexia	Bdellovibrionales	Bdellovibrionaceae	Bdellovibrio	167	146	10	22	22	15	1	6	3	2	1	0	1	0	0	1	0	0	1	0	0	0	1	0	113	198	42	32	50	12	0	0	8	7	0	0	22	49	9	33	4	7	31
Otu00171	Bacteria	Proteobacteria	Alphaproteobacteria	Hyphomicrobiales	Devosiaceae	Devosia	264	291	28	10	2	5	5	3	2	3	1	0	0	2	0	0	0	0	0	0	0	0	2	0	103	79	75	47	50	17	1	0	0	2	0	0	5	2	11	5	3	3	2
Otu00172	Bacteria	Proteobacteria	Deltaproteobacteria	Desulfovibrionales	Desulfovibrionaceae	Cupidesulfovibrio	0	0	106	97	36	39	45	40	41	34	4	1	24	30	8	9	3	4	8	4	4	1	1	2	18	26	12	5	69	11	11	10	1	2	10	17	57	67	26	45	33	14	4
Otu00173	Bacteria	Firmicutes	Bacilli	Bacillales	Thermoactinomycetaceae	Thermoactinomyces	2	4	151	162	68	60	109	125	51	37	0	3	8	13	1	2	0	0	2	3	0	0	0	0	7	5	3	4	34	5	2	0	2	0	4	2	24	24	37	36	3	3	0
Otu00174	Bacteria	Bacteroidetes	Flavobacteriia	Flavobacteriales	Flavobacteriaceae	Flavobacterium	9	5	4	3	172	110	142	148	20	24	11	14	15	11	1	1	1	0	0	0	0	0	0	0	2	1	20	10	3	3	21	18	20	24	36	36	1	4	11	15	19	21	8
Otu00175	Bacteria	Proteobacteria	Betaproteobacteria	Rhodocyclales	Azonexaceae	Azonexus	0	0	26	30	114	69	86	81	76	62	13	16	13	15	4	13	18	24	7	4	20	21	56	58	6	9	33	15	8	1	8	15	9	9	7	16	1	0	0	3	0	1	2
Otu00176	Bacteria	Bacteroidetes	Sphingobacteriia	Sphingobacteriales	Sphingobacteriaceae	Parapedobacter	10	8	43	62	11	7	21	21	6	11	8	9	8	13	5	3	4	3	0	0	0	1	0	0	117	96	1	1	52	13	130	109	36	45	29	29	15	13	4	7	6	9	1
Otu00177	Bacteria	Bacteroidetes	Cytophagia	Cytophagales	Cytophagaceae	Dyadobacter	7	16	8	10	2	2	0	2	1	1	1	1	2	1	4	4	0	0	3	0	2	16	6	6	3	0	4	2	10	1	43	50	42	49	64	91	3	3	4	6	24	22	6
Otu00178	Bacteria	Firmicutes	Clostridia	Eubacteriales	Eubacteriaceae	Irregularibacter	16	12	121	74	22	29	16	35	37	61	2	7	19	14	5	7	0	1	3	0	0	0	0	0	88	64	64	36	50	17	14	6	7	5	5	4	3	0	1	1	2	1	2
Otu00179	Bacteria	Proteobacteria	Betaproteobacteria	Burkholderiales	Comamonadaceae	Acidovorax	0	0	0	1	0	0	1	0	1	2	10	4	11	13	4	9	14	23	11	22	37	52	28	28	2	0	0	0	0	0	1	3	6	6	4	4	5	6	11	4	19	11	78
Otu00180	Bacteria	Proteobacteria	Deltaproteobacteria	Myxococcales	Sandaracinaceae	Sandaracinus	24	12	4	6	45	23	10	13	13	16	4	4	0	3	0	1	0	0	0	0	2	0	22	14	39	25	57	41	9	1	3	8	21	42	35	53	52	58	46	47	85	82	3
Otu00181	Bacteria	Bacteroidetes	Flavobacteriia	Flavobacteriales	Weeksellaceae	Chryseobacterium	0	1	113	99	0	6	6	8	39	30	12	13	19	22	2	8	6	4	1	1	1	1	2	2	5	3	0	0	100	13	58	77	38	28	2	11	12	16	19	21	38	32	30
Otu00182	Bacteria	Bacteroidetes	Bacteroidia	Marinilabiliales	Prolixibacteraceae	Sunxiuqinia	59	50	40	56	19	10	7	16	13	8	4	1	7	10	18	21	0	3	3	9	6	7	6	5	19	16	13	12	17	5	2	10	3	7	73	76	8	15	15	7	7	11	12
Otu00183	Bacteria	Bacteroidetes	Chitinophagia	Chitinophagales	Chitinophagaceae	Sediminibacterium	260	259	51	66	10	6	5	4	3	0	1	0	0	0	0	0	0	0	0	0	0	0	0	0	17	12	24	10	82	6	5	8	1	2	3	3	0	0	0	0	10	2	7
Otu00184	Bacteria	Proteobacteria	Alphaproteobacteria	Sphingomonadales	Sphingomonadaceae	Sphingobium	7	4	0	2	141	57	66	115	134	58	46	47	52	28	14	11	25	15	7	1	2	1	1	0	5	4	19	11	1	0	0	0	1	0	0	0	4	2	0	2	5	4	0
Otu00185	Bacteria	Proteobacteria	Betaproteobacteria	Neisseriales	Neisseriaceae	Rivicola	2	2	1	0	2	0	4	1	3	1	11	9	8	9	18	8	21	40	137	106	76	77	36	34	0	1	0	2	0	0	0	0	12	12	15	35	58	74	10	11	8	6	13
Otu00186	Bacteria	Elusimicrobia	Endomicrobia	Endomicrobiales	Endomicrobiaceae	Endomicrobium	0	0	0	0	0	0	0	0	0	0	0	0	0	0	5	10	2	1	125	136	139	172	145	124	0	0	0	0	0	0	1	0	0	1	0	1	0	0	0	0	0	0	0
Otu00187	Bacteria	Proteobacteria	Alphaproteobacteria	Hyphomicrobiales	Phreatobacteraceae	Phreatobacter	76	97	13	6	35	23	17	16	17	15	3	3	9	2	0	3	0	1	0	0	0	0	0	0	6	8	88	44	11	3	2	4	1	1	2	0	69	39	50	52	64	70	3
Otu00188	Bacteria	Actinobacteria	Actinomycetia	Corynebacteriales	Mycobacteriaceae	Mycobacteroides	15	13	13	5	43	32	56	56	54	51	52	69	25	31	17	32	8	15	5	4	1	3	8	3	25	17	80	41	12	2	1	1	12	10	0	1	9	10	3	5	5	7	0
Otu00189	Bacteria	Firmicutes	Clostridia	Eubacteriales	EubacterialesFamilyXII.IncertaeSedis	Acidaminobacter	0	0	42	54	27	27	25	21	17	18	0	1	0	3	0	0	0	0	0	0	0	0	0	0	16	9	8	8	36	6	0	0	5	6	0	0	0	0	182	208	57	61	0
Otu00190	Bacteria	Bacteroidetes	Flavobacteriia	Flavobacteriales	Weeksellaceae	Cloacibacterium	1	3	14	18	0	2	0	0	1	0	2	0	1	0	0	0	8	1	3	0	6	5	22	14	1	4	0	1	6	1	35	28	13	14	26	23	7	4	22	24	34	25	107
Otu00191	Bacteria	Proteobacteria	Alphaproteobacteria	Sphingomonadales	Sphingomonadaceae	Sphingopyxis	49	39	5	4	9	4	5	8	2	6	4	8	7	4	3	3	0	0	0	0	14	18	9	4	2	0	24	16	1	0	10	3	2	4	0	0	78	76	41	27	156	155	1
Otu00192	Bacteria	Bacteroidetes	Flavobacteriia	Flavobacteriales	Flavobacteriaceae	Flavobacterium	0	1	0	4	6	2	0	0	0	0	21	26	22	17	45	58	75	89	159	125	24	42	1	4	19	8	1	1	2	0	0	0	0	0	0	0	0	0	0	0	0	0	0
Otu00193	Bacteria	Bacteroidetes	Bacteroidia	Bacteroidales	Dysgonomonadaceae	Dysgonomonas	3	2	45	40	0	3	1	5	4	3	0	1	0	2	0	0	0	0	50	46	62	84	64	71	79	56	2	4	51	13	1	5	15	20	15	19	0	0	8	6	2	0	1
Otu00194	Bacteria	Verrucomicrobia	Verrucomicrobiae	Verrucomicrobiales	Verrucomicrobiaceae	Prosthecobacter	292	292	1	3	20	14	3	3	1	0	1	1	0	0	0	0	0	0	0	0	0	0	0	0	4	2	59	33	3	0	0	1	1	3	0	1	1	1	6	8	10	4	0
Otu00195	Bacteria	Proteobacteria	Alphaproteobacteria	Rhodospirillales	Rhodospirillaceae	Pararhodospirillum	15	19	10	7	35	15	28	24	22	8	52	46	42	29	13	29	28	33	23	24	19	17	15	22	48	42	18	18	7	2	2	1	6	12	1	0	3	1	7	0	0	0	0
Otu00196	Bacteria	Bacteroidetes	Flavobacteriia	Flavobacteriales	Crocinitomicaceae	Fluviicola	16	9	161	129	0	0	0	0	0	0	1	1	0	0	1	4	0	1	1	0	4	2	0	1	28	34	4	5	115	26	65	55	1	8	20	26	8	3	4	5	1	2	0
Otu00197	Bacteria	Firmicutes	Clostridia	Eubacteriales	Christensenellaceae	Christensenella	22	11	45	82	17	20	21	22	17	11	3	0	4	4	3	3	0	0	0	2	5	2	0	1	80	55	15	8	45	2	2	2	2	3	13	14	0	0	5	4	3	0	5
Otu00198	Bacteria	Chloroflexi	Ardenticatenia	Ardenticatenales	Ardenticatenaceae	Ardenticatena	57	83	12	20	15	14	18	13	1	3	11	9	6	4	0	1	0	2	1	0	9	12	15	22	31	31	25	23	27	1	28	33	12	16	8	13	11	32	39	43	4	6	1
Otu00199	Bacteria	Bacteroidetes	Flavobacteriia	Flavobacteriales	Flavobacteriaceae	Flavobacterium	0	0	3	1	0	0	0	0	0	2	0	1	0	0	0	0	0	0	0	0	0	0	0	0	0	1	0	0	1	1	8	3	5	7	3	5	2	3	40	39	79	62	132
Otu00200	Bacteria	Bacteroidetes	Flavobacteriia	Flavobacteriales	Flavobacteriaceae	Flavobacterium	2	2	2	4	0	0	1	0	1	0	5	7	5	5	4	6	1	1	0	1	0	1	0	0	0	0	1	1	2	0	5	11	1	4	1	0	2	3	1	1	30	27	14
Otu00201	Bacteria	Bacteroidetes	Sphingobacteriia	Sphingobacteriales	Sphingobacteriaceae	Sphingobacterium	0	0	0	1	0	0	0	0	0	0	0	0	0	0	0	0	0	0	0	0	0	0	0	0	0	0	0	0	0	0	1	0	0	0	0	1	0	0	0	0	0	0	3
Otu00202	Bacteria	Bacteroidetes	Sphingobacteriia	Sphingobacteriales	Sphingobacteriaceae	Solitalea	3	2	1	2	3	0	0	0	0	0	0	0	0	1	0	0	0	0	0	0	0	0	0	1	2	1	0	0	0	0	2	2	5	0	8	10	0	0	1	2	0	1	58
Otu00203	Bacteria	Firmicutes	Negativicutes	Selenomonadales	Sporomusaceae	Anaeroarcus	0	2	59	61	55	48	62	71	29	39	1	1	2	8	0	0	0	0	0	0	0	0	0	0	28	33	12	5	40	5	0	0	0	0	0	0	25	33	18	24	11	9	0
Otu00204	Bacteria	Gemmatimonadetes	Gemmatimonadetes	Gemmatimonadales	Gemmatimonadaceae	Gemmatimonas	94	104	3	2	23	15	5	9	11	9	1	1	4	5	0	1	0	0	0	0	0	0	0	0	3	3	42	19	8	1	0	0	0	0	0	1	59	47	33	40	66	54	0
Otu00205	Bacteria	Proteobacteria	Deltaproteobacteria	Desulfovibrionales	Desulfovibrionaceae	Desulfovibrio	1	1	48	56	77	58	36	27	32	21	3	6	6	6	23	23	1	1	8	7	0	0	0	0	4	4	3	4	24	3	1	2	5	2	50	76	2	2	4	2	1	0	2
Otu00206	Bacteria	Proteobacteria	Alphaproteobacteria	Rhodobacterales	Rhodobacteraceae	Cypionkella	17	16	52	67	36	27	8	6	3	2	2	0	1	1	0	0	0	0	0	0	0	0	13	10	92	72	37	21	95	27	2	7	3	6	0	1	3	6	0	2	0	0	0
Otu00207	Bacteria	Bacteroidetes	Sphingobacteriia	Sphingobacteriales	Sphingobacteriaceae	Pedobacter	3	2	85	70	2	1	2	2	0	0	0	0	0	0	0	0	0	0	0	0	1	3	1	0	9	9	3	1	80	10	60	58	28	30	59	72	2	0	3	2	18	13	0
Otu00208	Bacteria	Proteobacteria	Betaproteobacteria	Nitrosomonadales	Sterolibacteriaceae	Methyloversatilis	18	17	1	2	18	10	12	9	8	10	20	16	11	21	8	19	8	9	9	7	5	7	10	9	2	9	56	15	8	0	2	3	3	1	2	2	54	62	33	27	37	28	4
Otu00209	Bacteria	Proteobacteria	Betaproteobacteria	Rhodocyclales	Azonexaceae	Azonexus	3	4	16	13	3	4	3	1	2	2	1	5	5	8	4	6	3	5	0	0	1	0	0	0	3	7	3	1	17	1	13	19	4	5	2	7	4	0	10	1	15	10	21
Otu00210	Bacteria	Verrucomicrobia	Opitutae	Opitutales	Opitutaceae	Opitutus	139	104	0	0	26	26	6	7	3	4	0	0	0	1	0	0	0	0	0	0	0	0	0	0	3	3	55	49	7	2	0	0	0	1	0	0	27	27	19	16	48	36	0
Otu00211	Bacteria	Proteobacteria	Oligoflexia	Bacteriovoracales	Bacteriovoracaceae	Peredibacter	0	0	0	0	0	0	0	0	0	0	0	0	0	0	0	0	0	0	0	0	104	135	113	121	0	0	0	0	0	0	0	0	0	0	0	0	19	18	33	31	10	10	0
Otu00212	Bacteria	Proteobacteria	Alphaproteobacteria	Caulobacterales	Caulobacteraceae	Brevundimonas	0	0	1	0	1	1	3	5	0	1	2	2	4	3	13	11	14	21	36	29	8	11	2	0	0	0	0	2	0	0	21	15	79	96	3	6	14	13	13	11	58	58	9
Otu00213	Bacteria	Proteobacteria	Oligoflexia	Bacteriovoracales	Bacteriovoracaceae	Bacteriovorax	5	1	1	1	4	4	7	2	0	1	2	0	1	1	0	0	0	1	0	0	0	0	255	256	0	1	8	0	0	0	0	0	0	0	0	0	2	0	0	5	0	0	10
Otu00214	Bacteria	Proteobacteria	Oligoflexia	Oligoflexales	Oligoflexaceae	Oligoflexus	114	105	0	1	0	1	0	0	0	0	0	0	0	0	0	0	0	0	0	0	1	1	8	9	8	8	5	0	0	0	0	0	2	2	16	21	99	83	33	31	15	11	0
Otu00215	Bacteria	Actinobacteria	Actinomycetia	Corynebacteriales	Nocardiaceae	Nocardia	7	6	16	12	11	10	16	12	11	6	2	1	2	1	1	3	0	3	1	0	0	4	0	2	22	10	12	16	6	3	12	15	160	169	2	2	0	0	1	1	5	7	0
Otu00216	Bacteria	Spirochaetes	Spirochaetia	Spirochaetales	Treponemataceae	Treponema	0	0	222	214	17	33	18	19	11	7	0	0	3	0	0	0	0	0	0	0	0	0	0	0	0	0	0	0	11	2	0	0	0	0	2	0	0	0	0	0	0	0	0
Otu00217	Bacteria	Bacteroidetes	Sphingobacteriia	Sphingobacteriales	Sphingobacteriaceae	Daejeonella	28	38	2	2	9	11	2	5	1	3	0	0	0	0	0	0	0	0	0	0	0	0	0	0	0	0	10	10	0	0	0	0	0	0	0	0	79	120	18	14	109	78	3
Otu00218	Bacteria	Proteobacteria	Betaproteobacteria	Rhodocyclales	Rhodocyclaceae	Azovibrio	0	0	1	0	2	0	0	0	0	0	0	1	1	0	0	1	2	8	1	0	3	3	13	32	0	0	2	0	1	0	0	0	0	0	2	1	0	0	0	0	2	3	63
Otu00219	Bacteria	Proteobacteria	Alphaproteobacteria	Hyphomicrobiales	Rhizobiaceae	Rhizobium	1	0	0	0	1	0	0	0	1	0	0	0	0	0	0	1	1	0	3	3	181	231	46	49	0	0	1	0	1	0	1	1	2	2	2	2	0	1	0	0	0	2	0
Otu00220	Bacteria	Proteobacteria	Deltaproteobacteria	Myxococcales	Polyangiaceae	Chondromyces	38	28	0	0	5	2	0	1	2	4	0	0	0	1	0	0	0	0	0	0	0	0	0	0	0	0	2	4	0	0	0	0	0	0	0	0	118	100	36	57	64	65	0
Otu00221	Bacteria	Acidobacteria	Acidobacteriia	Bryobacterales	Bryobacteraceae	Paludibaculum	34	34	13	14	15	15	6	4	12	16	4	2	8	5	0	1	6	0	2	0	1	0	5	2	21	12	23	15	13	1	6	0	0	1	0	1	40	41	39	29	30	27	2
Otu00222	Bacteria	Firmicutes	Clostridia	Eubacteriales	Oscillospiraceae	Pseudoflavonifractor	1	0	41	47	16	8	12	11	23	42	1	3	5	8	12	11	0	1	0	0	1	1	0	0	14	13	11	2	51	14	13	8	4	11	6	18	2	1	21	25	17	13	0
Otu00223	Bacteria	Bacteroidetes	Cytophagia	Cytophagales	Cytophagaceae	Emticicia	1	2	20	24	4	1	1	0	0	0	0	0	0	0	0	0	0	0	0	0	0	0	0	0	0	0	9	8	37	6	17	15	9	14	10	10	4	6	15	20	74	52	15
Otu00224	Bacteria	Proteobacteria	Alphaproteobacteria	Rhodospirillales	Thalassospiraceae	Thalassospira	0	0	0	0	2	1	5	6	50	41	30	52	29	25	22	34	9	9	13	10	42	30	17	18	0	0	3	0	0	0	0	1	1	1	2	0	0	0	0	1	0	0	0
Otu00225	Bacteria	Bacteroidetes	Chitinophagia	Chitinophagales	Chitinophagaceae	Taibaiella	0	0	1	3	0	0	1	1	0	0	0	0	0	0	0	0	0	0	0	1	1	1	2	2	0	0	0	0	0	0	17	9	70	82	57	51	1	1	0	1	3	1	11
Otu00226	Bacteria	Firmicutes	Clostridia	Eubacteriales	Gracilibacteraceae	Gracilibacter	2	4	37	34	22	9	8	8	30	39	1	4	18	12	1	3	0	0	0	1	0	0	0	1	22	17	13	6	30	3	2	1	3	4	14	8	3	3	10	10	13	13	5
Otu00227	Bacteria	Proteobacteria	Gammaproteobacteria	Moraxellales	Moraxellaceae	Acinetobacter	0	0	5	8	0	0	0	0	0	0	0	1	1	0	0	0	0	1	0	0	0	0	0	0	0	0	0	0	2	3	2	1	1	1	0	2	0	1	2	1	1	4	111
Otu00228	Bacteria	Firmicutes	Clostridia	Eubacteriales	Clostridiaceae	Tindallia	6	3	23	34	60	37	5	7	5	8	0	0	0	2	0	0	0	0	0	0	0	0	0	0	36	32	4	1	65	12	1	0	0	0	0	0	55	57	3	0	4	5	0
Otu00229	Bacteria	Verrucomicrobia	Verrucomicrobiae	Verrucomicrobiales	Verrucomicrobiaceae	Luteolibacter	0	0	0	0	0	0	0	0	1	2	1	0	3	0	24	24	1	2	31	42	81	135	36	44	0	0	0	0	0	0	0	0	0	3	0	4	0	0	3	1	0	0	0
Otu00230	Bacteria	Actinobacteria	Actinomycetia	Micrococcales	Beutenbergiaceae	Miniimonas	0	2	2	1	0	2	0	1	2	2	2	0	0	2	6	13	31	27	22	23	38	61	20	22	0	2	1	2	1	0	4	5	9	7	34	42	21	15	4	8	3	5	0
Otu00231	Bacteria	Bacteroidetes	Cytophagia	Cytophagales	Cytophagaceae	Runella	0	0	0	0	0	0	0	0	0	0	0	0	0	0	0	0	0	0	0	0	0	0	0	0	1	0	0	0	0	0	1	0	0	0	1	2	0	0	0	1	114	108	25
Otu00232	Bacteria	Proteobacteria	Oligoflexia	Bdellovibrionales	Bdellovibrionaceae	Bdellovibrio	49	56	11	10	21	21	5	5	2	1	0	0	3	0	0	0	0	0	0	0	1	3	0	3	46	46	79	63	15	2	0	0	0	0	0	0	0	0	0	0	0	0	0
Otu00233	Bacteria	Bacteroidetes	Flavobacteriia	Flavobacteriales	Flavobacteriaceae	Lutaonella	0	1	48	35	45	33	62	42	53	31	1	2	8	8	7	13	1	0	0	0	1	0	1	0	3	0	5	3	17	2	0	0	0	0	0	0	0	1	9	2	0	0	0
Otu00234	Bacteria	Actinobacteria	Actinomycetia	Corynebacteriales	Gordoniaceae	Gordonia	3	0	0	0	11	7	55	41	56	50	19	26	29	23	21	37	7	7	6	5	10	12	2	2	0	0	1	1	0	0	1	1	0	2	0	0	0	0	0	0	0	3	0
Otu00235	Bacteria	Bacteroidetes	Flavobacteriia	Flavobacteriales	Flavobacteriaceae	Flavobacterium	0	2	1	3	17	9	16	19	9	19	28	27	29	21	42	47	25	19	7	11	7	5	7	4	0	0	12	12	2	0	0	0	0	0	0	0	0	0	0	2	17	14	0
Otu00236	Bacteria	Proteobacteria	Alphaproteobacteria	Rhodospirillales	Rhodospirillaceae	Lacibacterium	1	0	1	0	0	0	0	0	0	0	0	0	0	0	0	0	0	0	0	0	0	0	3	0	0	0	0	0	2	0	6	3	28	36	14	23	6	6	8	10	38	29	5
Otu00237	Bacteria	Chloroflexi	Ardenticatenia	Ardenticatenales	Ardenticatenaceae	Ardenticatena	9	7	21	22	18	12	9	12	1	3	24	17	11	13	2	1	0	2	0	0	8	16	30	16	26	25	9	5	31	3	6	3	8	13	4	2	9	18	2	0	0	0	0
Otu00238	Bacteria	Proteobacteria	Alphaproteobacteria	Hyphomonadales	Hyphomonadaceae	Hyphomonas	46	36	2	5	3	1	0	0	0	0	1	0	0	0	0	0	0	0	4	0	16	14	67	54	4	2	5	4	12	2	17	26	13	17	2	10	7	11	8	7	7	14	0
Otu00239	Bacteria	Actinobacteria	Actinomycetia	Propionibacteriales	Nocardioidaceae	Propionicimonas	34	28	17	24	6	11	14	14	21	19	4	4	14	9	3	6	1	2	2	0	4	2	2	1	36	37	12	12	26	1	2	4	0	0	1	2	4	6	7	5	10	7	0
Otu00240	Bacteria	Proteobacteria	Alphaproteobacteria	Rhodobacterales	Rhodobacteraceae	Gemmobacter	0	0	0	0	0	0	1	0	0	0	0	0	0	0	0	0	0	0	0	0	0	0	0	1	0	0	0	0	2	0	4	7	8	5	78	41	0	1	0	2	5	6	54
Otu00241	Bacteria	Proteobacteria	Alphaproteobacteria	Hyphomicrobiales	Hyphomicrobiaceae	Rhodomicrobium	3	4	1	1	8	4	4	6	1	0	41	26	33	37	17	13	13	16	4	0	23	23	22	30	4	1	7	2	2	0	9	9	6	9	3	6	1	1	4	5	6	3	0
Otu00242	Bacteria	Bacteroidetes	Flavobacteriia	Flavobacteriales	Weeksellaceae	Chryseobacterium	6	13	14	20	19	9	7	7	5	3	6	3	7	10	2	2	3	3	0	0	0	0	0	1	2	1	40	30	11	1	0	0	1	0	1	3	3	0	14	8	41	43	7
Otu00243	Bacteria	Firmicutes	Clostridia	Eubacteriales	Christensenellaceae	Christensenella	0	1	23	35	14	20	18	30	41	27	6	4	10	8	4	8	1	2	0	0	0	4	1	0	16	21	16	8	28	4	6	1	3	1	4	3	0	1	13	6	2	2	1
Otu00244	Bacteria	Firmicutes	Clostridia	Eubacteriales	Eubacteriaceae	Eubacterium	16	7	2	1	13	6	13	5	0	0	0	0	2	0	0	0	0	0	1	0	30	56	26	35	0	0	20	21	0	0	0	2	5	9	8	17	10	13	28	41	3	2	0
Otu00245	Bacteria	Bacteroidetes	Chitinophagia	Chitinophagales	Chitinophagaceae	Panacibacter	11	18	3	3	9	7	5	3	4	4	2	4	5	2	12	10	0	7	1	1	13	11	28	27	14	8	10	7	8	3	2	1	1	1	0	1	33	47	12	11	15	20	0
Otu00246	Bacteria	Bacteroidetes	Bacteroidia	Bacteroidales	Dysgonomonadaceae	Dysgonomonas	0	0	2	2	1	2	0	0	0	0	2	3	2	4	3	0	9	10	79	70	44	49	19	10	23	21	1	1	4	0	0	0	0	0	0	0	1	1	0	0	0	5	0
Otu00247	Bacteria	Actinobacteria	Acidimicrobiia	Acidimicrobiales	Acidimicrobiaceae	Aciditerrimonas	41	43	2	3	8	10	10	5	1	2	0	0	2	0	0	0	0	0	0	0	0	0	0	1	8	6	109	70	9	1	0	0	0	0	0	0	8	11	5	3	7	0	0
Otu00248	Bacteria	Proteobacteria	Alphaproteobacteria	Sphingomonadales	Sphingomonadaceae	Sphingomonas	0	5	0	0	21	20	9	6	0	0	0	0	0	0	0	0	0	0	0	0	0	0	152	126	0	0	8	9	0	0	0	0	0	0	0	0	0	1	2	0	0	1	0
Otu00249	Bacteria	Proteobacteria	Betaproteobacteria	Burkholderiales	Comamonadaceae	Acidovorax	2	1	10	11	4	2	0	2	0	0	2	1	0	1	0	0	1	0	1	0	1	1	0	0	3	3	2	3	6	2	20	18	9	6	2	4	23	22	23	34	39	31	12
Otu00250	Bacteria	Bacteroidetes	Chitinophagia	Chitinophagales	Chitinophagaceae	Edaphocola	0	0	1	0	0	0	0	0	0	0	0	3	2	2	2	7	3	6	13	6	7	8	2	1	0	0	0	0	0	0	6	5	5	6	7	5	0	0	1	3	0	0	5
Otu00251	Bacteria	Proteobacteria	Betaproteobacteria	Burkholderiales		Sphaerotilus	0	0	0	0	0	0	0	0	0	0	0	0	0	0	0	0	0	0	0	0	0	0	0	0	0	0	0	0	0	0	12	12	31	23	1	2	0	0	0	0	0	0	0
Otu00252	Bacteria	Proteobacteria	Alphaproteobacteria	Caulobacterales	Caulobacteraceae	Aquidulcibacter	0	0	0	0	0	0	0	0	0	0	0	0	0	0	0	0	0	0	2	2	22	33	148	127	0	0	0	0	0	0	0	0	0	3	0	0	0	0	0	3	0	0	0
Otu00253	Bacteria	Proteobacteria	Oligoflexia	Bdellovibrionales	Bdellovibrionaceae	Bdellovibrio	5	4	0	1	20	8	26	19	5	6	15	11	3	10	12	13	2	2	0	3	3	5	5	6	4	3	22	12	2	0	1	3	9	10	0	0	36	22	13	13	2	4	0
Otu00254	Bacteria	Proteobacteria	Alphaproteobacteria	Hyphomicrobiales	Beijerinckiaceae	Pseudochelatococcus	0	0	0	0	0	0	0	0	0	0	0	0	0	0	0	0	0	0	0	0	0	0	0	0	0	0	0	0	0	0	0	0	0	0	0	1	1	3	0	0	1	0	125
Otu00255	Bacteria	Proteobacteria	Alphaproteobacteria	Rhodobacterales	Rhodobacteraceae	Bieblia	0	0	0	0	0	0	0	0	0	0	0	0	0	0	0	5	2	2	23	19	38	49	31	30	0	0	0	0	0	0	0	1	0	2	3	7	4	2	10	6	2	7	10
Otu00256	Bacteria	Proteobacteria	Betaproteobacteria	Burkholderiales	Comamonadaceae	Ramlibacter	7	4	10	4	28	17	15	21	14	6	4	3	0	3	0	0	0	0	0	0	0	0	0	0	7	3	64	33	20	0	11	15	2	2	0	0	4	5	2	4	5	1	0
Otu00257	Bacteria	Proteobacteria	Alphaproteobacteria	Hyphomicrobiales	Bradyrhizobiaceae	Rhodopseudomonas	13	8	1	2	50	26	49	27	31	29	8	13	2	9	5	1	0	0	0	0	0	0	0	1	1	3	11	10	1	1	0	0	0	0	0	0	2	3	0	1	1	2	0
Otu00258	Bacteria	Bacteroidetes	Flavobacteriia	Flavobacteriales	Flavobacteriaceae	Flavobacterium	8	6	0	1	40	26	12	7	7	9	5	0	0	0	1	0	0	4	0	1	8	12	3	10	0	0	40	19	2	0	0	1	0	0	3	3	1	1	3	2	5	5	11
Otu00259	Bacteria	Bacteroidetes	Bacteroidia	Marinilabiliales	Prolixibacteraceae	Prolixibacter	0	0	17	13	3	0	4	4	4	3	0	0	0	1	1	1	0	0	1	0	0	1	1	0	6	6	0	0	8	2	2	2	2	1	3	3	1	0	0	0	0	0	3
Otu00260	Bacteria	Proteobacteria	Betaproteobacteria	Rhodocyclales	Azonexaceae	Azonexus	9	7	13	13	6	2	3	0	1	2	5	2	0	3	3	3	3	4	0	0	2	1	1	3	8	6	4	4	9	1	25	20	7	9	7	10	6	5	10	13	7	9	23
Otu00261	Bacteria	Bacteroidetes	Bacteroidia	Marinilabiliales	Prolixibacteraceae	Sunxiuqinia	0	0	12	7	42	25	23	36	43	46	0	0	5	3	8	3	0	0	0	1	2	0	1	0	2	0	0	1	1	0	0	0	0	1	1	7	3	6	3	7	3	2	1
Otu00262	Bacteria	Proteobacteria	Deltaproteobacteria	Desulfobacterales	Desulfobulbaceae	Desulfobulbus	0	0	50	70	1	5	12	9	4	3	1	1	3	0	0	1	0	0	0	0	0	0	0	0	3	1	0	2	18	3	0	0	1	3	1	1	8	21	17	20	10	4	1
Otu00263	Bacteria	Bacteroidetes	Bacteroidia	Bacteroidales	Tannerellaceae	Parabacteroides	2	7	75	82	1	1	0	0	1	1	0	0	0	1	0	0	0	0	0	0	0	0	0	0	25	8	1	2	48	23	2	4	0	1	0	0	4	3	0	0	0	2	0
Otu00264	Bacteria	Bacteroidetes	Cytophagia	Cytophagales	Cytophagaceae	Dyadobacter	35	24	3	4	10	5	2	1	8	7	1	0	3	4	8	6	5	10	15	20	8	19	3	6	4	5	7	3	5	2	3	5	9	8	1	3	8	2	0	1	6	6	0
Otu00265	Bacteria	Proteobacteria	Betaproteobacteria	Burkholderiales	Comamonadaceae	Pelomonas	1	2	2	8	11	18	17	11	3	5	4	2	0	0	0	0	0	0	0	0	0	0	0	0	1	1	28	10	3	0	12	14	5	3	6	10	3	8	5	3	36	18	15
Otu00266	Bacteria	Bacteroidetes	Chitinophagia	Chitinophagales	Chitinophagaceae	Terrimonas	1	3	0	2	2	5	1	2	0	2	0	0	0	0	0	0	0	0	0	0	15	19	15	12	0	1	2	1	0	0	2	2	18	16	30	40	21	29	12	10	8	8	2
Otu00267	Bacteria	Bacteroidetes	Flavobacteriia	Flavobacteriales	Weeksellaceae	Chryseobacterium	4	9	9	9	0	0	1	1	2	0	3	3	8	1	6	8	0	3	5	2	3	3	2	2	2	2	0	1	15	3	17	7	10	8	7	9	1	9	4	8	7	4	18
Otu00268	Bacteria	Proteobacteria	Alphaproteobacteria	Caulobacterales	Caulobacteraceae	Brevundimonas	35	18	12	15	1	0	6	0	1	6	0	2	2	2	2	2	0	0	2	1	0	2	10	5	9	9	12	5	17	2	23	22	1	9	3	5	1	2	1	0	13	17	4
Otu00269	Bacteria	Proteobacteria	Alphaproteobacteria	Hyphomicrobiales	Phyllobacteriaceae	Mesorhizobium	13	21	2	2	4	2	1	3	3	2	0	1	1	3	0	0	0	0	0	0	0	0	0	0	4	2	10	4	2	0	0	0	0	0	0	0	39	46	28	33	35	22	0
Otu00270	Bacteria	Bacteroidetes	Bacteroidia	Marinilabiliales	Marinilabiliaceae	Carboxylicivirga	0	0	3	3	23	12	31	42	21	13	0	0	6	5	0	0	0	0	0	0	0	0	0	0	6	7	2	0	59	15	0	0	0	0	0	0	0	0	0	0	0	0	1
Otu00271	Bacteria	Bacteroidetes	Bacteroidia	Marinilabiliales	Prolixibacteraceae	Maribellus	5	3	20	17	24	19	5	9	9	6	0	0	8	9	0	2	0	0	0	2	0	0	1	0	25	23	16	10	14	2	9	3	3	4	5	6	1	1	1	2	0	0	0
Otu00272	Bacteria	Proteobacteria	Deltaproteobacteria	Myxococcales	Archangiaceae	Vitiosangium	1	0	0	1	5	2	0	1	2	1	2	10	1	0	4	2	2	1	0	3	2	6	9	8	0	0	5	3	0	0	1	2	18	29	9	18	2	1	4	4	31	35	14
Otu00273	Bacteria	Proteobacteria	Alphaproteobacteria	Hyphomicrobiales	Hyphomicrobiaceae	Hyphomicrobium	15	17	11	2	4	6	1	7	5	5	1	0	3	0	2	1	0	0	0	0	0	0	0	0	16	12	10	8	10	2	8	5	2	1	0	0	22	27	23	22	8	18	0
Otu00274	Bacteria	Proteobacteria	Gammaproteobacteria	Xanthomonadales	Xanthomonadaceae	Pseudoxanthomonas	3	1	1	0	0	2	9	4	5	2	1	2	0	1	1	2	1	2	0	1	2	1	4	0	0	2	1	0	3	0	2	5	62	67	19	13	1	0	4	3	3	2	18
Otu00275	Bacteria	Bacteroidetes	Bacteroidia	Bacteroidales	Paludibacteraceae	Paludibacter	14	20	56	61	5	1	1	0	13	16	2	2	1	4	4	1	0	0	0	0	0	0	0	0	20	12	1	2	15	7	0	0	0	0	1	2	0	0	0	0	1	1	2
Otu00276	Bacteria	Proteobacteria	Oligoflexia	Bdellovibrionales	Bdellovibrionaceae	Bdellovibrio	48	42	2	0	9	9	9	4	0	3	7	1	2	1	8	7	4	4	2	2	2	3	29	33	5	3	13	6	0	0	0	3	0	1	0	0	1	1	0	0	1	2	0
Otu00277	Bacteria	Proteobacteria	Betaproteobacteria	Rhodocyclales	Azonexaceae	Dechloromonas	3	0	12	7	0	1	1	0	1	1	0	0	1	0	1	0	0	0	1	1	0	0	0	1	1	3	1	0	7	0	3	3	1	4	2	3	0	2	5	3	22	16	54
Otu00278	Bacteria	Proteobacteria	Alphaproteobacteria	Rhodobacterales	Rhodobacteraceae	Paracoccus	2	4	0	1	0	0	0	0	0	0	0	0	0	0	0	0	0	0	0	0	0	0	0	0	0	0	1	0	1	0	0	0	0	0	0	0	56	67	39	39	17	28	1
Otu00279	Bacteria	Proteobacteria	Gammaproteobacteria	Chromatiales	Halothiobacillaceae	Thiovirga	0	0	0	0	0	0	0	0	0	0	0	0	0	0	0	0	0	0	0	0	0	0	0	0	0	0	0	0	0	0	0	0	0	0	0	0	0	0	0	0	0	0	0
Otu00280	Bacteria	Proteobacteria	Gammaproteobacteria	Pseudomonadales	Pseudomonadaceae	Pseudomonas	0	1	16	21	7	1	5	7	6	0	10	10	0	0	1	0	1	1	2	0	15	12	3	2	17	15	0	0	20	3	5	4	1	0	0	1	5	6	10	3	14	13	2
Otu00281	Bacteria	Firmicutes	Clostridia	Eubacteriales	Oscillospiraceae	Ethanoligenens	3	5	14	17	24	16	7	10	17	7	2	5	6	2	6	2	0	0	0	0	0	0	0	0	26	19	12	9	18	2	0	1	0	0	2	1	0	1	0	2	0	0	0
Otu00282	Bacteria	Bacteroidetes	Cytophagia	Cytophagales	Fulvivirgaceae	Ohtaekwangia	3	0	1	0	6	8	2	2	2	2	0	0	0	0	0	0	0	0	0	0	0	0	0	0	1	0	10	7	0	0	3	0	5	8	4	7	1	0	3	11	73	65	4
Otu00283	Bacteria	Proteobacteria	Alphaproteobacteria	Hyphomicrobiales	Rhizobiaceae	Ensifer	0	3	7	11	0	1	2	0	1	1	4	0	10	8	3	3	18	13	22	24	6	7	3	0	7	9	0	0	17	4	0	1	0	0	0	0	9	20	9	5	2	2	0
Otu00284	Bacteria	Bacteroidetes	Sphingobacteriia	Sphingobacteriales	Sphingobacteriaceae	Anseongella	0	0	8	8	0	0	0	0	0	0	0	0	0	0	0	0	0	0	0	0	0	0	0	0	0	0	0	0	7	0	0	1	2	5	5	32	0	1	2	0	0	1	2
Otu00285	Bacteria	Proteobacteria	Alphaproteobacteria	Rhodospirillales	Azospirillaceae	Azospirillum	0	0	0	0	5	0	0	2	0	0	0	1	2	1	31	42	24	35	24	26	16	11	0	0	1	3	0	0	2	1	0	0	0	0	0	0	0	0	0	1	0	0	0
Otu00286	Bacteria	Proteobacteria	Deltaproteobacteria	Myxococcales	Vulgatibacteraceae	Vulgatibacter	0	0	0	0	0	0	0	0	0	0	0	0	0	0	0	0	0	0	0	0	0	0	3	4	0	0	0	0	0	0	0	0	0	0	0	0	101	94	9	12	4	1	0
Otu00287	Bacteria	Proteobacteria	Alphaproteobacteria	Hyphomicrobiales	Rhizobiaceae	Rhizobium	0	0	0	0	1	1	0	0	1	0	0	0	0	0	1	1	1	2	3	0	5	10	39	42	0	0	0	0	0	0	0	0	0	0	0	0	40	33	18	12	14	3	0
Otu00288	Bacteria	Bacteroidetes	Bacteroidia	Marinilabiliales	Marinilabiliaceae	Mangroviflexus	0	0	1	3	37	22	27	37	3	4	1	1	0	0	0	0	0	0	0	0	0	0	2	2	0	0	8	7	0	0	7	8	3	8	0	0	12	10	1	2	11	10	0
Otu00289	Bacteria	Proteobacteria	Alphaproteobacteria	Sphingomonadales	Sphingomonadaceae	Novosphingobium	18	25	4	1	4	4	2	0	0	0	0	0	0	0	0	0	0	0	1	0	0	0	0	0	1	2	4	2	3	0	0	0	0	0	2	0	51	52	15	17	11	8	0
Otu00290	Bacteria	Firmicutes	Clostridia	Eubacteriales	EubacterialesFamilyXIII.IncertaeSedis	Aminipila	0	0	22	25	8	2	8	8	9	5	0	1	11	1	6	8	0	0	0	0	0	0	0	0	13	6	2	2	19	1	3	1	2	5	10	14	1	0	10	5	2	2	2
Otu00291	Bacteria	Firmicutes	Negativicutes	Veillonellales	Veillonellaceae	Veillonella	0	0	28	22	10	8	27	11	11	16	2	0	6	3	10	3	0	1	1	0	0	0	1	2	6	4	0	1	9	0	1	0	1	0	1	1	1	0	0	5	0	1	0
Otu00292	Bacteria	Firmicutes	Clostridia	Eubacteriales	Oscillospiraceae	Ethanoligenens	2	2	9	4	1	0	0	0	0	0	0	0	0	0	0	0	0	0	0	0	0	0	0	0	30	24	3	4	5	2	0	1	1	1	0	0	0	0	70	62	0	1	0
Otu00293	Bacteria	Verrucomicrobia	Verrucomicrobiae	Verrucomicrobiales	Verrucomicrobiaceae	Prosthecobacter	11	12	0	0	0	1	0	0	0	0	1	0	0	0	0	0	0	0	0	0	0	0	0	1	0	0	3	3	0	0	0	0	0	0	0	0	4	4	5	1	86	83	2
Otu00294	Bacteria	Proteobacteria	Gammaproteobacteria	Cellvibrionales	Microbulbiferaceae	Microbulbifer	1	1	24	28	14	8	5	5	7	7	0	0	0	2	0	0	0	1	0	0	0	0	0	0	14	8	11	13	29	5	3	2	0	0	3	6	1	0	1	1	0	0	0
Otu00295	Bacteria	Proteobacteria	Alphaproteobacteria	Rhodobacterales	Rhodobacteraceae	Paracoccus	2	2	3	2	3	3	3	2	2	1	1	2	1	1	7	3	4	4	1	1	0	0	4	7	3	3	4	4	0	0	1	2	2	1	1	2	1	0	1	3	1	0	2
Otu00296	Bacteria	Proteobacteria	Alphaproteobacteria	Hyphomicrobiales	Pleomorphomonadaceae	Pleomorphomonas	0	0	2	0	0	0	0	0	0	0	0	0	0	0	0	0	0	0	0	2	58	88	24	26	0	0	0	0	0	0	0	0	0	0	2	4	0	0	1	1	0	0	1
Otu00297	Bacteria	Bacteroidetes	Chitinophagia	Chitinophagales	Chitinophagaceae	Rurimicrobium	25	23	5	9	5	3	0	1	0	0	0	0	0	0	0	0	0	0	0	0	0	0	0	0	1	0	3	3	2	1	0	3	6	10	4	4	0	1	1	1	30	20	16
Otu00298	Bacteria	Firmicutes	Clostridia	Eubacteriales	Peptostreptococcaceae	Terrisporobacter	0	0	0	0	15	15	3	8	6	7	0	0	1	3	0	0	0	0	0	0	0	0	0	0	0	0	5	9	0	0	0	0	0	0	0	0	43	53	11	13	3	11	0
Otu00299	Bacteria	Proteobacteria	Gammaproteobacteria	Moraxellales	Moraxellaceae	Acinetobacter	6	5	22	22	0	0	0	0	0	0	2	1	1	0	0	0	0	0	0	0	0	0	0	0	2	5	0	4	21	2	3	1	1	5	5	1	2	0	3	1	16	8	16
Otu00300	Bacteria	Bacteroidetes	Flavobacteriia	Flavobacteriales	Flavobacteriaceae	Flavobacterium	1	2	0	0	0	0	0	0	0	0	0	0	0	0	0	0	0	0	0	0	0	0	0	0	0	1	0	0	2	0	0	0	0	0	0	0	0	0	0	0	5	16	4
Otu00301	Bacteria	Actinobacteria	Actinomycetia	Micrococcales	Microbacteriaceae	Leucobacter	26	25	0	2	11	6	2	2	5	8	4	6	8	8	1	1	1	1	1	0	0	0	0	0	11	8	8	7	3	0	0	0	0	0	0	0	10	9	10	6	3	6	0
Otu00302	Bacteria	Proteobacteria	Alphaproteobacteria	Rhodobacterales	Rhodobacteraceae	Fuscovulum	0	1	0	2	1	0	8	8	7	4	7	9	6	4	22	38	8	8	6	9	4	6	9	6	0	0	5	9	0	0	0	0	0	0	0	1	1	0	0	1	3	2	0
Otu00303	Bacteria	Proteobacteria	Alphaproteobacteria	Rhodospirillales	Rhodospirillaceae	Dongia	0	0	0	2	0	0	0	0	0	0	0	0	0	0	0	0	0	0	0	0	0	0	0	0	0	0	0	0	0	0	1	2	1	4	1	2	0	1	1	2	0	0	0
Otu00304	Bacteria	Proteobacteria	Gammaproteobacteria	Moraxellales	Moraxellaceae	Acinetobacter	0	0	8	4	0	1	0	0	19	17	22	19	5	12	2	1	9	6	7	2	0	0	1	0	0	0	0	0	2	1	5	22	6	4	0	0	2	5	1	2	2	1	4
Otu00305	Bacteria	Proteobacteria	Betaproteobacteria	Rhodocyclales	Zoogloeaceae	Zoogloea	0	0	0	1	0	0	0	0	0	0	0	0	0	0	0	0	0	0	0	0	0	0	0	0	0	0	0	0	0	0	18	25	48	38	14	7	4	6	1	2	6	3	3
Otu00306	Bacteria	Proteobacteria	Betaproteobacteria	Burkholderiales	Oxalobacteraceae	Herminiimonas	0	0	6	3	0	0	0	0	0	0	0	0	0	0	0	0	0	0	0	0	0	0	0	0	1	0	0	0	4	0	6	1	13	20	7	7	1	2	10	10	13	18	10
Otu00307	Bacteria	Bacteroidetes	Bacteroidia	Bacteroidales	Lentimicrobiaceae	Lentimicrobium	4	5	2	1	0	0	0	0	0	0	2	0	0	0	0	0	0	0	0	0	0	1	1	2	1	0	0	2	1	0	0	0	0	2	6	7	0	2	1	0	0	0	1
Otu00308	Bacteria	Bacteroidetes	Flavobacteriia	Flavobacteriales	Flavobacteriaceae	Flavobacterium	0	0	0	1	0	0	0	0	0	0	0	0	2	0	0	0	1	0	0	1	0	0	0	0	0	0	0	0	1	0	1	2	2	1	0	0	0	0	0	0	2	3	10
Otu00309	Bacteria	Bacteroidetes	Flavobacteriia	Flavobacteriales	Flavobacteriaceae	Flavobacterium	26	31	0	0	6	3	3	4	17	16	4	2	8	2	4	3	0	0	5	8	1	1	0	0	0	0	3	2	3	0	1	1	0	0	0	1	0	2	2	2	4	10	2
Otu00310	Bacteria	Bacteroidetes	Sphingobacteriia	Sphingobacteriales	Sphingobacteriaceae	Daejeonella	3	3	20	11	12	7	7	5	2	3	0	0	3	3	0	0	0	0	0	0	0	0	0	0	8	17	1	0	20	4	0	0	0	0	0	0	5	5	26	20	0	0	0
Otu00311	Bacteria	Proteobacteria	Betaproteobacteria	Burkholderiales	Comamonadaceae	Pelomonas	1	1	3	2	0	0	0	0	0	0	0	0	0	0	0	0	0	0	0	0	0	0	0	0	0	0	1	0	1	0	10	7	5	3	5	4	2	2	6	0	23	35	12
Otu00312	Bacteria	Proteobacteria	Alphaproteobacteria	Holosporales	Caedimonadaceae	Caedimonas	0	0	0	2	0	0	0	0	0	0	0	0	0	0	0	0	1	1	0	0	0	1	0	0	0	0	0	0	0	0	0	0	0	1	1	3	1	0	0	1	0	1	4
Otu00313	Bacteria	Firmicutes	Erysipelotrichia	Erysipelotrichales	Erysipelotrichaceae	Erysipelothrix	3	4	5	6	3	1	1	0	6	4	3	4	6	4	6	11	4	4	19	12	9	9	5	4	12	13	10	5	3	3	0	0	0	0	0	0	3	1	0	0	0	0	0
Otu00314	Bacteria	Proteobacteria	Gammaproteobacteria	Pseudomonadales	Pseudomonadaceae	Pseudomonas	0	0	3	0	7	1	10	3	1	17	3	2	4	6	8	68	10	13	19	3	0	0	0	0	0	0	0	0	0	0	1	0	0	0	0	0	1	0	0	0	0	0	0
Otu00315	Bacteria	Proteobacteria	Oligoflexia	Bdellovibrionales	Bdellovibrionaceae	Bdellovibrio	3	0	0	0	0	0	0	0	0	0	0	0	0	0	0	0	0	0	0	0	0	0	22	47	0	0	0	0	0	0	1	0	0	0	0	0	1	2	1	1	0	0	3
Otu00316	Bacteria	Proteobacteria	Alphaproteobacteria	Hyphomicrobiales	Rhizobiaceae	Rhizobium	1	3	1	3	0	0	1	0	3	2	3	1	6	3	5	5	6	2	2	9	2	5	9	12	2	4	1	1	2	2	3	1	6	9	1	3	2	7	6	5	0	2	13
Otu00317	Bacteria	Proteobacteria	Alphaproteobacteria	Hyphomicrobiales	Blastochloridaceae	Blastochloris	39	24	8	4	4	4	1	2	2	4	2	0	1	0	0	0	0	0	0	0	0	0	0	0	3	2	33	18	1	1	0	0	0	0	0	0	3	8	3	3	5	3	0
Otu00318	Bacteria	Bacteroidetes	Bacteroidia	Bacteroidales	Tannerellaceae	Parabacteroides	0	0	0	0	0	0	0	0	0	0	0	0	0	0	0	0	0	0	0	0	0	0	0	0	0	0	0	0	0	0	0	0	0	0	1	0	0	0	0	0	0	0	4
Otu00319	Bacteria	Proteobacteria	Deltaproteobacteria	Desulfovibrionales	Desulfovibrionaceae	Desulfovibrio	0	0	39	37	9	4	8	9	8	4	0	0	0	0	0	0	0	0	0	0	0	0	0	0	4	0	7	2	15	4	1	1	1	1	0	1	0	0	3	3	2	2	1
Otu00320	Bacteria	Bacteroidetes	Flavobacteriia	Flavobacteriales	Flavobacteriaceae	Flavobacterium	0	0	0	0	0	0	0	0	0	0	7	1	6	3	7	7	30	41	19	21	10	3	8	6	0	0	0	0	0	0	0	0	0	0	0	0	0	0	0	0	0	0	0
Otu00321	Bacteria	Bacteroidetes	Bacteroidia	Bacteroidales	Bacteroidaceae	Bacteroides	0	1	56	59	0	1	16	11	2	0	0	0	0	0	0	0	0	0	0	0	0	0	0	0	6	1	1	0	4	2	1	4	0	0	0	0	0	0	0	0	0	0	0
Otu00322	Bacteria	Firmicutes	Clostridia	Eubacteriales	EubacterialesFamilyXII.IncertaeSedis	Acidaminobacter	0	0	40	51	8	3	10	10	2	1	0	0	0	0	0	0	0	0	0	0	0	0	0	0	2	2	2	0	19	5	0	0	0	0	0	0	0	0	6	6	0	0	0
Otu00323	Bacteria	Firmicutes	Negativicutes	Veillonellales	Veillonellaceae	Veillonella	0	0	5	10	8	6	13	16	7	17	1	0	4	5	9	11	1	1	1	1	2	3	2	0	1	3	0	0	7	4	1	2	0	0	6	3	0	0	3	0	0	0	1
Otu00324	Bacteria	Tenericutes	Mollicutes	Entomoplasmatales	Spiroplasmataceae	Spiroplasma	0	0	11	2	7	7	30	18	32	24	0	0	12	10	0	1	0	0	0	0	0	0	0	0	0	0	1	0	2	0	0	3	0	1	0	0	0	3	1	1	0	0	0
Otu00325	Bacteria	Bacteroidetes	Bacteroidia	Bacteroidales	Dysgonomonadaceae	Dysgonomonas	1	2	20	14	0	0	0	1	0	0	1	0	0	0	1	4	3	3	6	3	0	0	11	14	27	37	2	0	11	2	1	1	0	0	0	0	0	0	0	0	0	0	0
Otu00326	Bacteria	Firmicutes	Tissierellia			Sedimentibacter	0	0	2	0	0	0	0	0	0	0	0	0	0	1	42	71	3	0	3	4	8	14	8	4	0	0	0	0	0	0	0	0	0	0	2	0	0	0	0	1	0	0	0
Otu00327	Bacteria	Verrucomicrobia	Verrucomicrobiae	Verrucomicrobiales	Verrucomicrobiaceae	Luteolibacter	0	0	0	0	9	3	1	3	5	6	6	2	9	6	13	3	1	4	1	0	0	0	2	0	0	0	0	0	0	0	1	0	4	2	24	33	0	0	9	4	0	2	0
Otu00328	Bacteria	Bacteroidetes	Sphingobacteriia	Sphingobacteriales	Sphingobacteriaceae	Pedobacter	2	0	8	2	2	5	3	7	0	0	5	9	1	0	6	5	4	3	1	0	1	0	3	4	4	7	9	3	4	3	9	9	6	8	5	9	2	6	2	4	1	2	0
Otu00329	Bacteria	Actinobacteria	Acidimicrobiia	Acidimicrobiales	Iamiaceae	Aquihabitans	48	56	2	0	6	2	0	1	1	5	1	1	0	0	0	0	0	0	0	0	0	0	0	0	6	1	16	6	0	0	0	0	0	0	0	0	1	2	1	1	4	0	0
Otu00330	Bacteria	Bacteroidetes	Flavobacteriia	Flavobacteriales	Schleiferiaceae	Phaeocystidibacter	4	7	12	21	2	1	1	1	0	0	0	0	0	0	0	0	0	1	0	0	1	1	0	1	26	17	12	7	18	4	0	0	0	0	2	5	0	1	0	1	4	5	1
Otu00331	Bacteria	Proteobacteria	Alphaproteobacteria	Rhodospirillales	Rhodospirillaceae	Tistrella	0	0	0	0	0	0	0	0	0	0	0	0	0	0	1	1	1	0	3	2	43	60	19	24	0	0	0	0	0	0	0	0	0	1	1	2	0	0	0	0	0	0	0
Otu00332	Bacteria	Proteobacteria	Alphaproteobacteria	Hyphomicrobiales	Devosiaceae	Devosia	3	15	0	2	1	0	2	0	0	0	0	0	0	0	0	0	0	0	0	0	0	0	0	0	0	0	1	2	1	0	0	0	0	0	0	0	34	39	13	16	17	8	0
Otu00333	Bacteria	Proteobacteria	Epsilonproteobacteria	Nautiliales	Nautiliaceae	Nautilia	14	14	3	3	7	8	12	3	2	0	2	0	7	1	4	1	6	3	0	1	0	5	3	8	1	3	8	5	2	0	1	0	0	1	0	0	9	4	3	1	3	1	2
Otu00334	Bacteria	Verrucomicrobia	Verrucomicrobiae	Verrucomicrobiales	Verrucomicrobiaceae	Prosthecobacter	48	58	0	0	1	2	0	1	1	0	1	0	0	0	0	0	0	0	0	0	0	0	0	1	0	0	15	9	0	0	0	0	0	0	0	0	0	0	0	0	8	6	0
Otu00335	Bacteria	Bacteroidetes	Cytophagia	Cytophagales	Cytophagaceae	Leadbetterella	0	1	6	0	0	6	0	1	0	0	0	1	0	0	1	0	0	0	0	1	0	0	0	0	14	8	3	0	7	0	5	7	2	5	3	3	1	2	3	6	12	11	10
Otu00336	Bacteria	Firmicutes				Hydrogenispora	0	0	5	7	5	5	4	7	24	17	1	0	20	10	3	3	0	0	2	0	0	0	0	1	1	0	2	0	1	1	1	2	0	1	1	1	0	3	5	1	2	2	2
Otu00337	Bacteria	Proteobacteria	Oligoflexia	Bdellovibrionales	Bdellovibrionaceae	Bdellovibrio	10	8	10	2	0	1	0	0	0	0	0	0	0	0	0	0	0	0	1	0	0	0	0	0	44	41	12	9	4	0	0	0	0	0	0	0	0	0	0	0	0	0	0
Otu00338	Bacteria	Proteobacteria	Alphaproteobacteria	Rhodospirillales	Rhodospirillaceae	Lacibacterium	0	0	0	0	0	0	0	0	0	0	0	0	0	0	0	0	0	0	0	0	0	0	1	3	0	0	0	0	0	0	1	0	4	8	17	34	3	2	6	3	4	10	9
Otu00339	Bacteria	Bacteroidetes	Sphingobacteriia	Sphingobacteriales	Sphingobacteriaceae	Pedobacter	8	8	2	4	4	1	2	4	3	2	0	0	0	0	0	0	0	0	0	0	0	0	1	2	3	3	4	1	3	1	1	1	0	0	0	0	0	0	0	0	49	31	2
Otu00340	Bacteria	Proteobacteria	Betaproteobacteria	Burkholderiales	Alcaligenaceae	Paracandidimonas	3	2	2	0	3	1	0	0	1	1	3	1	0	0	2	1	1	0	0	0	5	0	7	7	50	27	2	0	2	0	0	5	7	5	0	2	0	0	0	0	0	0	0
Otu00341	Bacteria	Firmicutes	Erysipelotrichia	Erysipelotrichales	Erysipelotrichaceae	Erysipelothrix	0	1	43	44	5	2	2	7	1	2	0	0	0	0	1	0	0	0	0	0	0	0	0	0	1	0	0	0	7	1	2	3	0	0	2	3	0	0	0	1	0	0	6
Otu00342	Bacteria	Bacteroidetes	Flavobacteriia	Flavobacteriales	Flavobacteriaceae	Flavobacterium	0	0	0	0	0	0	0	0	0	0	0	0	0	0	0	2	0	1	11	14	35	46	14	16	0	0	0	0	0	0	0	0	0	0	0	0	0	0	0	0	0	0	0
Otu00343	Bacteria	Bacteroidetes	Bacteroidia	Bacteroidales	Paludibacteraceae	Paludibacter	0	0	33	18	4	7	2	3	2	0	0	0	0	0	0	0	0	0	0	0	0	0	0	0	16	19	0	0	9	2	0	0	0	0	0	0	0	0	0	1	0	0	0
Otu00344	Bacteria	Firmicutes	Clostridia	Eubacteriales	Clostridiaceae	Thermotalea	0	1	13	24	11	4	4	6	12	6	0	1	3	2	0	0	0	0	2	0	0	0	0	0	2	6	3	5	13	5	1	1	1	2	1	0	0	0	3	0	0	2	0
Otu00345	Bacteria	Proteobacteria	Gammaproteobacteria	Xanthomonadales	Xanthomonadaceae	Lysobacter	0	0	1	3	0	0	0	0	0	0	0	0	0	0	0	0	0	0	0	0	0	0	0	0	1	0	0	0	0	0	0	2	8	2	41	50	1	2	12	8	1	0	2
Otu00346	Bacteria	Proteobacteria	Alphaproteobacteria	Rhodobacterales	Rhodobacteraceae	Polymorphum	15	5	0	1	7	3	1	0	0	0	0	1	0	3	0	1	0	0	0	0	0	0	2	4	2	4	6	4	0	0	0	0	0	0	1	1	14	12	7	8	12	12	3
Otu00347	Bacteria	Proteobacteria	Oligoflexia	Bdellovibrionales	Bdellovibrionaceae	Bdellovibrio	0	0	0	0	0	0	0	0	0	0	0	0	0	2	0	0	0	0	2	0	0	1	27	39	0	0	0	0	0	0	0	0	2	2	0	0	0	0	0	0	0	0	35
Otu00348	Bacteria	Proteobacteria	Gammaproteobacteria	Moraxellales	Moraxellaceae	Acinetobacter	9	5	4	5	1	2	0	1	0	0	1	2	0	2	1	2	6	10	0	0	0	0	0	0	23	12	0	1	9	5	0	0	0	0	0	0	6	6	0	3	2	6	3
Otu00349	Bacteria	Cyanobacteria		Nostocales	Symphyonemataceae	Loriellopsis	0	1	15	13	12	8	23	28	7	8	0	0	0	2	0	0	0	0	0	0	0	0	0	0	0	0	0	0	10	3	0	0	0	0	0	0	0	0	1	0	0	0	0
Otu00350	Bacteria	Bacteroidetes	Bacteroidia	Bacteroidales	Dysgonomonadaceae	Dysgonomonas	0	1	8	14	0	0	1	1	1	0	0	0	0	0	0	0	0	0	2	0	0	0	0	0	4	9	0	1	6	3	18	8	12	5	6	3	0	0	2	0	2	0	10
Otu00351	Bacteria	Chloroflexi	Sphaerobacteridae	Sphaerobacterales	Sphaerobacterineae	Sphaerobacteraceae	1	2	5	4	6	3	4	5	5	11	0	0	3	2	1	1	1	0	0	0	0	0	0	2	2	2	5	5	1	0	0	0	0	0	0	0	10	15	8	5	6	10	0
Otu00352	Bacteria	Bacteroidetes	Bacteroidia	Bacteroidales	Dysgonomonadaceae	Dysgonomonas	3	6	8	3	4	9	0	2	0	0	0	0	0	0	0	0	0	0	0	0	0	0	0	0	35	39	0	1	11	2	0	0	0	0	0	0	0	0	0	0	0	0	0
Otu00353	Bacteria	Acidobacteria	Blastocatellia	Blastocatellales	Blastocatellaceae	Stenotrophobacter	11	5	6	1	2	1	0	0	0	1	0	1	0	1	1	0	0	0	0	0	0	0	8	3	6	13	6	7	5	2	0	0	0	1	0	0	17	9	7	2	2	4	0
Otu00354	Bacteria	Proteobacteria	Oligoflexia	Bdellovibrionales	Bdellovibrionaceae	Bdellovibrio	24	25	1	0	4	10	6	1	0	0	0	0	1	3	2	1	3	0	0	0	5	1	2	5	2	0	17	6	0	0	0	0	1	0	0	0	0	0	0	0	0	1	0
Otu00355	Bacteria	Proteobacteria	Betaproteobacteria	Nitrosomonadales	Nitrosomonadaceae	Nitrosomonas	0	0	0	0	0	0	0	0	0	0	0	0	0	0	5	2	2	1	8	4	3	8	1	1	0	0	0	0	0	0	0	0	0	0	2	1	0	0	0	0	0	0	0
Otu00356	Bacteria	Bacteroidetes	Flavobacteriia	Flavobacteriales	Flavobacteriaceae	Flavobacterium	0	0	0	0	0	0	0	0	0	0	0	0	0	0	0	0	0	0	6	1	6	1	0	0	0	0	0	0	0	0	0	0	0	0	1	0	0	1	0	0	0	0	5
Otu00357	Bacteria	Proteobacteria	Oligoflexia	Bdellovibrionales	Bdellovibrionaceae	Bdellovibrio	57	52	0	0	0	0	0	0	0	0	1	0	0	0	0	0	0	0	0	0	0	0	0	0	0	0	2	6	0	0	0	0	0	0	0	0	0	0	0	2	0	0	0
Otu00358	Bacteria	Proteobacteria	Alphaproteobacteria	Caulobacterales	Caulobacteraceae	Caulobacter	0	0	1	0	13	7	5	7	4	9	1	1	4	0	2	0	0	0	0	0	0	0	0	0	9	9	1	0	4	2	0	1	0	0	0	0	3	5	0	5	11	13	0
Otu00359	Bacteria	Proteobacteria	Gammaproteobacteria	Chromatiales	Halothiobacillaceae	Halothiobacillus	2	3	0	0	3	2	2	3	0	0	0	1	0	2	4	1	2	2	0	0	0	0	12	18	0	0	19	16	0	0	0	0	0	0	0	0	0	3	9	7	2	1	0
Otu00360	Bacteria	Ignavibacteriae	Ignavibacteria	Ignavibacteriales	Ignavibacteriaceae	Ignavibacterium	0	0	5	4	4	1	10	11	14	17	1	0	14	12	3	0	0	0	0	0	0	0	0	0	1	1	0	1	1	0	0	0	0	0	2	0	7	2	2	3	0	0	0
Otu00361	Bacteria	Firmicutes	Clostridia	Eubacteriales	Eubacteriaceae	Alkalibacter	1	0	4	4	9	4	7	8	27	19	0	0	3	10	2	3	0	0	0	0	0	0	0	0	0	4	2	0	1	0	1	0	0	0	0	0	0	2	2	2	0	0	0
Otu00362	Bacteria	Bacteroidetes	Flavobacteriia	Flavobacteriales	Weeksellaceae	Chryseobacterium	24	31	3	1	7	3	1	3	2	7	3	0	4	1	0	1	1	0	0	0	0	0	0	0	0	0	4	6	0	0	5	2	1	2	1	0	0	0	0	0	0	0	0
Otu00363	Bacteria	Bacteroidetes	Bacteroidia	Marinilabiliales	Prolixibacteraceae	Mariniphaga	3	1	10	4	7	7	0	3	4	6	0	1	3	1	4	2	1	1	0	0	1	0	2	0	12	7	2	1	2	0	0	0	0	0	0	1	8	5	4	7	1	1	0
Otu00364	Bacteria	Actinobacteria	Actinomycetia	Micrococcales	Micrococcaceae	Glutamicibacter	0	1	15	17	11	10	10	11	7	7	0	0	4	0	0	0	0	0	0	0	0	0	0	0	0	0	5	2	7	2	0	0	0	0	0	0	0	2	0	0	0	0	0
Otu00365	Bacteria	Proteobacteria	Betaproteobacteria	Burkholderiales		Paucibacter	0	0	7	9	0	0	0	0	0	0	0	0	0	0	0	0	0	0	0	0	0	0	0	0	0	2	0	0	2	0	35	25	3	2	5	8	0	2	0	1	4	3	1
Otu00366	Bacteria	Proteobacteria	Oligoflexia	Bacteriovoracales	Bacteriovoracaceae	Bacteriovorax	0	0	8	12	0	0	0	0	0	0	0	0	0	0	0	0	0	0	0	0	0	0	0	0	0	0	0	0	0	0	0	2	3	0	25	44	2	5	0	2	0	0	3
Otu00367	Bacteria	Proteobacteria	Betaproteobacteria	Burkholderiales	Alcaligenaceae	Alcaligenes	0	0	0	0	0	0	0	0	0	0	0	0	0	0	0	0	0	0	0	0	0	0	0	0	0	0	0	0	0	0	0	0	0	0	1	0	0	0	0	0	0	0	0
Otu00368	Bacteria	Chlorobi	Chlorobia	Chlorobiales	Chlorobiaceae	Chlorobium	1	1	0	0	0	1	0	3	6	8	2	2	6	5	18	10	7	2	4	6	3	4	9	8	0	0	0	0	0	0	0	0	0	0	0	0	0	0	0	0	0	0	0
Otu00369	Bacteria	Bacteroidetes	Flavobacteriia	Flavobacteriales	Weeksellaceae	Chryseobacterium	5	4	1	3	7	3	5	6	5	3	7	5	3	6	1	3	1	0	0	0	0	0	0	0	0	0	8	6	4	0	1	1	0	0	0	0	1	1	2	3	4	3	1
Otu00370	Bacteria	Proteobacteria	Alphaproteobacteria	Rhodospirillales	Rhodospirillaceae	Aliidongia	0	0	2	0	0	1	0	0	0	1	0	0	4	4	1	0	0	1	0	1	0	0	0	0	0	2	0	0	1	0	0	0	0	0	0	0	28	43	1	6	4	3	0
Otu00371	Bacteria	Firmicutes	Clostridia	Eubacteriales	Oscillospiraceae	Ruminiclostridium	0	0	3	2	0	2	0	0	0	0	0	0	0	0	0	0	0	0	0	0	0	0	0	0	0	0	0	0	4	0	0	0	0	0	0	0	14	14	25	20	5	12	0
Otu00372	Bacteria	Firmicutes	Clostridia	Eubacteriales	Oscillospiraceae	Acetivibrio	1	0	16	27	2	0	22	16	1	3	0	0	0	0	0	0	0	0	0	0	0	0	0	0	0	0	3	0	8	1	0	0	0	0	0	0	0	0	0	0	0	0	0
Otu00373	Bacteria	Proteobacteria	Alphaproteobacteria	Rhodobacterales	Rhodobacteraceae	Rhodobacter	3	2	7	5	1	0	1	0	0	0	0	1	1	0	1	4	2	0	0	0	2	1	19	20	8	6	0	1	9	2	0	0	0	0	0	1	0	0	0	0	0	1	1
Otu00374	Bacteria	Fibrobacteres	Chitinivibrionia	Chitinivibrionales	Chitinivibrionaceae	Chitinivibrio	0	0	40	51	1	1	1	0	0	0	0	0	0	0	0	0	0	0	0	0	0	0	0	0	0	0	0	0	5	0	0	0	0	0	0	0	0	0	0	0	0	0	0
Otu00375	Bacteria	Proteobacteria	Oligoflexia	Silvanigrellales	Silvanigrellaceae	Silvanigrella	0	0	0	0	6	2	15	15	2	2	6	1	0	1	0	0	0	1	0	0	0	1	20	25	0	0	0	1	0	0	0	0	0	0	0	0	0	0	0	0	0	0	0
Otu00376	Bacteria	Firmicutes	Clostridia	Eubacteriales	EubacterialesFamilyXIII.IncertaeSedis	Anaerovorax	0	0	4	9	2	6	1	1	1	5	0	0	7	13	0	1	0	1	0	1	0	0	1	0	7	9	2	0	15	3	1	1	0	0	0	0	2	2	1	1	0	0	0
Otu00377	Bacteria	Firmicutes	Clostridia	Eubacteriales	Oscillospiraceae	Anaerofilum	1	0	2	3	2	5	4	3	7	2	0	0	1	3	0	0	0	1	1	0	5	4	0	0	1	1	1	1	0	1	0	0	0	0	0	0	15	15	13	2	2	1	0
Otu00378	Bacteria	Proteobacteria	Alphaproteobacteria	Sphingomonadales	Sphingomonadaceae	Sphingomonas	21	23	2	2	3	2	2	4	1	0	0	1	0	1	0	0	2	0	0	0	0	0	0	3	4	0	10	5	4	0	0	0	0	0	0	0	1	1	1	1	1	1	0
Otu00379	Bacteria	Bacteroidetes	Flavobacteriia	Flavobacteriales	Flavobacteriaceae	Winogradskyella	0	0	0	0	0	0	0	0	0	0	0	0	0	0	0	0	0	0	0	0	0	0	0	0	0	0	0	0	0	0	0	0	1	0	0	0	0	0	1	0	3	2	8
Otu00380	Bacteria	Proteobacteria	Deltaproteobacteria	Desulfovibrionales	Desulfomicrobiaceae	Desulfomicrobium	0	0	3	4	1	1	0	2	2	1	0	0	0	0	1	2	0	2	0	0	1	4	2	3	1	0	3	0	2	0	0	1	1	0	3	3	0	0	2	0	1	0	1
Otu00381	Bacteria	Proteobacteria	Gammaproteobacteria	Pseudomonadales	Pseudomonadaceae	Pseudomonas	0	0	1	0	2	1	12	21	1	2	1	0	1	1	12	9	14	9	4	1	0	0	0	0	0	2	0	0	1	0	0	0	0	0	0	0	0	0	0	0	0	0	0
Otu00382	Bacteria	Firmicutes	Clostridia	Eubacteriales	Peptococcaceae	Desulfitibacter	1	6	3	2	4	0	1	1	0	0	0	0	1	2	0	1	0	0	1	1	7	3	9	3	2	2	7	2	3	1	0	0	0	2	0	1	5	5	0	1	0	1	0
Otu00383	Bacteria	Firmicutes	Clostridia	Eubacteriales	Oscillospiraceae	Acetivibrio	0	0	0	0	19	17	27	20	7	1	0	0	0	0	0	0	0	0	0	0	0	0	0	0	0	0	0	0	0	0	0	0	0	0	0	0	0	0	0	0	0	0	0
Otu00384	Bacteria	Proteobacteria	Betaproteobacteria	Burkholderiales	Comamonadaceae	Alicycliphilus	0	0	0	1	2	1	2	2	1	2	1	2	1	3	1	1	5	4	1	0	13	23	5	6	0	3	0	0	0	0	0	0	0	0	0	1	0	1	0	0	2	1	0
Otu00385	Bacteria	Proteobacteria	Alphaproteobacteria	Rhodospirillales	Acetobacteraceae	Roseomonas	2	4	0	0	3	1	2	0	0	0	0	0	0	0	0	0	0	0	0	0	2	0	0	0	0	0	7	3	0	0	1	0	0	0	0	0	8	11	13	15	8	7	0
Otu00386	Bacteria	Tenericutes	Mollicutes	Acholeplasmatales	Acholeplasmataceae	Acholeplasma	1	1	13	11	9	5	1	1	5	10	0	0	0	0	0	0	0	0	0	0	0	0	0	0	5	9	1	1	7	1	4	0	1	0	0	1	0	0	0	0	0	0	0
Otu00387	Bacteria	Bacteroidetes	Sphingobacteriia	Sphingobacteriales	Sphingobacteriaceae	Arcticibacter	3	3	0	0	13	12	0	0	0	0	1	0	0	0	0	0	0	0	0	0	0	0	0	0	0	0	10	3	0	0	0	0	2	2	1	4	0	0	0	1	3	6	0
Otu00388	Bacteria	Proteobacteria	Gammaproteobacteria	Xanthomonadales	Xanthomonadaceae	Luteimonas	31	15	0	0	0	0	1	0	0	0	0	0	0	0	0	0	0	0	0	0	0	0	0	0	0	0	9	4	1	0	0	0	0	0	0	0	4	9	4	4	2	2	0
Otu00389	Bacteria	Proteobacteria	Epsilonproteobacteria	Campylobacterales	Campylobacteraceae	Sulfurospirillum	0	0	0	0	0	0	0	0	0	0	0	0	0	0	0	0	0	0	2	2	0	3	0	0	0	0	0	0	0	0	0	0	0	0	0	3	0	0	0	0	0	0	2
Otu00390	Bacteria	Bacteroidetes	Bacteroidia	Bacteroidales	Williamwhitmaniaceae	Williamwhitmania	0	0	10	10	5	0	3	3	0	1	0	0	0	0	3	2	1	0	0	0	0	0	0	0	10	6	0	0	4	0	0	0	0	0	0	4	0	0	1	0	1	0	0
Otu00391	Bacteria	Proteobacteria	Alphaproteobacteria	Sphingomonadales	Sphingomonadaceae	Rhizorhabdus	10	19	2	5	0	0	0	0	1	0	0	0	0	0	0	0	0	0	0	0	0	0	9	10	3	3	6	1	2	0	0	0	0	0	0	0	0	5	2	2	3	1	0
Otu00392	Bacteria	Proteobacteria	Alphaproteobacteria	Micropepsales	Micropepsaceae	Micropepsis	18	17	5	2	1	6	0	1	0	0	0	1	1	0	1	0	0	0	0	0	0	0	0	0	0	0	5	0	6	1	0	0	0	0	0	0	6	8	1	0	3	0	0
Otu00393	Bacteria	Proteobacteria	Betaproteobacteria	Burkholderiales	Comamonadaceae	Comamonas	9	3	1	4	0	1	0	1	1	0	0	0	0	0	0	0	0	0	0	0	0	0	0	0	27	18	1	1	6	0	0	0	0	0	0	0	1	2	5	1	0	0	0
Otu00394	Bacteria	Proteobacteria	Gammaproteobacteria	Xanthomonadales	Rhodanobacteraceae	Aquimonas	0	0	0	0	1	0	0	0	0	0	0	0	0	0	0	0	0	0	0	0	0	0	0	1	0	0	0	0	0	0	0	0	0	0	0	0	0	0	1	0	0	0	8
Otu00395	Bacteria	Proteobacteria	Gammaproteobacteria	Methylococcales	Methylococcaceae	Methylomonas	16	13	1	1	1	1	0	2	0	1	0	0	0	0	0	0	0	0	0	0	0	0	0	2	9	3	9	2	5	0	0	0	0	0	0	0	1	5	1	2	3	2	0
Otu00396	Bacteria	Proteobacteria	Betaproteobacteria	Burkholderiales	Comamonadaceae	Delftia	0	0	1	3	0	0	1	0	0	0	0	0	1	0	0	0	0	0	0	0	0	0	0	0	0	0	0	0	1	1	1	2	0	0	1	2	6	3	0	1	2	1	9
Otu00397	Bacteria	Proteobacteria	Alphaproteobacteria	Rhodospirillales	Rhodospirillaceae	Telmatospirillum	0	1	0	5	5	2	4	0	2	0	1	0	1	1	1	0	0	1	0	1	0	0	0	0	0	3	0	1	1	0	0	0	0	0	0	0	16	14	4	11	0	2	0
Otu00398	Bacteria	Acidobacteria	Holophagae	Holophagales	Holophagaceae	Holophaga	0	0	23	17	1	4	4	2	3	2	0	0	1	0	0	0	0	0	0	0	0	0	0	0	0	0	0	0	1	1	0	0	0	0	9	7	0	0	0	0	0	0	0
Otu00399	Bacteria	Bacteroidetes	Flavobacteriia	Flavobacteriales	Flavobacteriaceae	Flavobacterium	0	0	10	10	0	0	0	0	0	0	0	0	0	0	0	0	0	0	0	0	0	0	0	0	1	1	0	0	7	3	10	14	9	6	0	0	0	0	0	0	0	2	0
Otu00400	Bacteria	Verrucomicrobia	Verrucomicrobiae	Verrucomicrobiales	Verrucomicrobiaceae	Luteolibacter	10	16	3	6	5	4	0	0	3	0	0	2	1	1	0	0	0	0	0	0	0	0	0	0	2	2	2	3	0	0	1	0	1	0	0	0	2	5	2	1	0	1	0
Otu00401	Bacteria	Proteobacteria	Alphaproteobacteria	Hyphomicrobiales	Hyphomicrobiaceae	Rhodomicrobium	1	1	2	3	5	9	2	2	0	0	0	0	1	0	0	0	0	0	0	0	0	1	0	0	5	5	1	3	0	1	0	0	0	0	0	0	9	14	1	3	4	0	0
Otu00402	Bacteria	Actinobacteria	Acidimicrobiia	Acidimicrobiales	Iamiaceae	Iamia	17	18	0	0	3	3	1	0	0	0	0	0	0	0	0	0	0	0	0	0	0	0	0	0	0	0	9	3	0	0	0	0	0	0	0	0	3	6	2	4	1	2	0
Otu00403	Bacteria	Spirochaetes	Spirochaetia	Spirochaetales	Treponemataceae	Rectinema	0	0	0	2	4	1	5	4	13	7	0	0	10	2	1	3	0	0	0	0	0	0	1	0	0	1	0	0	2	0	0	0	0	0	1	0	0	2	4	2	2	1	0
Otu00404	Bacteria	Actinobacteria	Actinomycetia	Micrococcales	Microbacteriaceae	Leucobacter	6	6	0	1	0	1	0	2	0	3	0	3	0	1	0	0	0	0	0	0	0	0	0	0	2	1	0	3	3	1	16	11	3	3	0	1	2	0	1	0	0	1	0
Otu00405	Bacteria	Proteobacteria	Alphaproteobacteria	Hyphomicrobiales	Devosiaceae	Devosia	1	0	0	0	0	0	0	0	0	1	0	0	2	2	2	4	0	2	0	1	3	5	19	14	0	0	0	0	0	0	0	0	0	0	0	0	7	2	2	4	0	0	0
Otu00406	Bacteria	Firmicutes	Erysipelotrichia	Erysipelotrichales	Erysipelotrichaceae	Breznakia	1	0	10	18	1	1	1	3	0	1	0	0	1	0	0	0	0	0	0	0	0	0	0	0	11	8	0	0	11	1	0	0	0	0	0	0	0	0	0	1	0	1	0
Otu00407	Bacteria	Actinobacteria	Actinomycetia	Corynebacteriales	Nocardiaceae	Rhodococcus	0	1	0	0	7	1	8	6	7	5	2	1	0	1	2	8	1	1	0	1	2	4	4	5	1	0	0	1	0	0	0	0	0	0	0	0	0	0	0	0	0	0	0
Otu00408	Bacteria	Proteobacteria	Alphaproteobacteria	Caulobacterales	Caulobacteraceae	Aquidulcibacter	8	16	0	0	5	6	0	0	1	1	0	0	0	1	0	0	0	0	0	0	0	0	0	0	0	1	13	5	2	1	1	0	0	0	0	0	4	1	0	2	0	1	0
Otu00409	Bacteria	Proteobacteria	Alphaproteobacteria	Rhodospirillales	Rhodospirillaceae	Elstera	0	0	0	0	0	0	0	0	0	0	0	0	0	0	0	0	0	0	0	0	0	0	0	0	0	0	0	0	0	0	1	0	1	5	1	2	0	1	5	2	1	2	15
Otu00410	Bacteria	Planctomycetes	Phycisphaerae	Tepidisphaerales	Tepidisphaeraceae	Tepidisphaera	0	0	0	0	0	0	0	0	0	0	0	0	0	0	0	0	0	0	0	0	0	0	0	0	0	0	0	0	0	0	0	0	0	0	0	0	19	15	9	12	5	8	0
Otu00411	Bacteria	Aquificae	Aquificae	Aquificales	Hydrogenothermaceae	Sulfurihydrogenibium	0	0	0	0	1	2	1	3	5	8	1	2	4	0	0	3	0	0	0	0	0	2	14	11	0	0	0	0	0	0	0	0	0	0	0	0	0	0	0	5	3	1	0
Otu00412	Bacteria	Proteobacteria	Alphaproteobacteria	Rhodospirillales	Rhodospirillaceae	Lacibacterium	2	4	1	5	3	7	2	0	0	0	1	0	0	1	5	3	2	7	3	1	3	5	1	0	1	0	0	0	1	0	0	0	0	0	0	0	0	3	2	5	0	0	0
Otu00413	Bacteria	Bacteroidetes	Flavobacteriia	Flavobacteriales	Flavobacteriaceae	Flavobacterium	0	0	11	11	0	0	0	0	0	0	0	0	0	0	0	0	0	0	0	0	0	0	0	0	0	0	0	0	9	1	4	4	3	9	6	9	0	0	0	0	1	0	0
Otu00414	Bacteria	Proteobacteria	Alphaproteobacteria	Hyphomicrobiales	Ancalomicrobiaceae	Ancalomicrobium	3	5	1	2	0	0	0	2	0	3	0	1	1	1	1	0	0	0	2	0	1	0	1	0	1	4	5	0	3	0	0	0	1	0	0	1	7	6	5	2	1	3	0
Otu00415	Bacteria	Bacteroidetes	Chitinophagia	Chitinophagales	Chitinophagaceae	Mucibacter	4	5	1	4	0	4	1	2	0	3	0	0	0	1	0	0	0	0	0	0	0	0	0	0	4	2	2	2	3	1	0	0	0	0	0	0	2	1	2	2	6	14	1
Otu00416	Bacteria	Proteobacteria	Gammaproteobacteria	Chromatiales	Wenzhouxiangellaceae	Wenzhouxiangella	0	0	0	0	0	0	0	0	0	0	0	0	0	0	0	0	0	0	0	0	0	0	0	0	0	0	0	0	0	0	0	1	0	0	0	0	23	16	10	7	4	4	0
Otu00417	Bacteria	Proteobacteria	Betaproteobacteria	Rhodocyclales	Zoogloeaceae	Thauera	1	1	0	1	0	0	0	0	0	0	1	0	1	0	1	1	4	1	6	3	2	0	3	6	0	0	0	0	0	0	1	22	1	2	0	1	1	0	1	1	0	0	1
Otu00418	Bacteria	Armatimonadetes	Fimbriimonadia	Fimbriimonadales	Fimbriimonadaceae	Fimbriimonas	21	14	0	3	3	4	0	1	1	1	0	0	0	0	0	0	0	0	0	0	0	0	0	0	0	0	6	4	3	0	0	0	0	0	0	0	1	1	1	0	0	0	0
Otu00419	Bacteria	Acidobacteria	Blastocatellia	Blastocatellales	Blastocatellaceae	Blastocatella	9	8	0	0	1	3	1	2	0	1	1	0	0	0	0	0	1	0	0	0	1	0	0	2	1	0	5	5	1	0	0	0	0	0	0	0	7	5	1	1	5	3	0
Otu00420	Bacteria	Firmicutes	Clostridia	Eubacteriales		Natranaerovirga	0	0	9	10	1	6	0	1	2	0	0	0	0	0	0	0	0	0	0	0	0	0	0	0	9	5	0	0	15	3	0	0	0	0	0	0	0	0	0	2	0	0	0
Otu00421	Bacteria	Proteobacteria	Alphaproteobacteria	Hyphomicrobiales	Hyphomicrobiaceae	Rhodomicrobium	12	10	2	3	3	1	0	2	0	1	1	0	0	0	0	0	0	0	0	0	0	0	0	0	0	0	8	3	0	1	7	6	1	0	0	0	0	0	1	2	0	0	0
Otu00422	Bacteria	Firmicutes	Clostridia	Eubacteriales	Peptostreptococcaceae	Tepidibacter	0	0	10	10	11	5	5	6	5	5	0	0	1	0	0	0	0	0	0	0	0	0	0	0	0	0	0	0	2	0	0	0	0	0	0	0	3	1	0	0	0	0	0
Otu00423	Bacteria	Firmicutes	Bacilli	Bacillales	Bacillaceae	Bacillus	0	0	0	0	0	0	2	2	0	0	10	3	4	3	0	0	0	0	0	0	3	1	0	0	0	0	5	2	0	0	11	14	1	1	0	0	0	0	0	0	0	0	0
Otu00424	Bacteria	Firmicutes	Clostridia	Eubacteriales	Oscillospiraceae	Harryflintia	0	1	22	4	2	3	5	0	1	4	0	0	0	1	0	0	0	0	0	0	0	0	0	0	1	3	1	0	9	3	0	0	0	0	0	0	0	0	2	0	0	0	0
Otu00425	Bacteria	Proteobacteria	Deltaproteobacteria	Desulfobacterales	Desulfobulbaceae	Desulfobulbus	0	0	2	0	1	0	0	0	4	9	0	0	8	9	1	2	0	0	0	1	1	4	3	3	0	0	0	0	0	0	0	0	0	0	2	2	0	0	1	1	0	1	0
Otu00426	Bacteria	Cyanobacteria		Pleurocapsales	Dermocarpellaceae	Stanieria	0	0	5	2	2	2	0	1	0	0	0	0	0	0	0	0	0	0	0	0	1	0	5	1	0	1	0	0	0	0	18	9	1	7	0	0	1	2	0	1	0	1	0
Otu00427	Bacteria	Firmicutes	Clostridia	Eubacteriales	EubacterialesFamilyXII.IncertaeSedis	Fusibacter	0	0	1	0	1	1	0	1	0	0	0	0	0	0	0	0	0	0	0	0	0	0	0	0	0	0	0	0	0	0	0	0	16	12	2	4	0	0	0	5	2	0	1
Otu00428	Bacteria	Verrucomicrobia	Opitutae	Opitutales	Opitutaceae	Lacunisphaera	0	0	0	4	1	1	0	1	4	3	5	2	5	3	0	0	2	0	4	0	0	0	4	4	2	1	0	0	1	1	0	0	0	0	0	0	1	7	2	0	1	0	0
Otu00429	Bacteria	Proteobacteria	Alphaproteobacteria	Rhodospirillales	Rhodospirillaceae	Pararhodospirillum	0	0	0	0	0	0	0	0	0	0	0	0	0	0	0	0	0	0	0	0	0	0	0	0	0	0	0	0	0	0	0	0	0	0	0	0	18	14	8	8	7	5	0
Otu00430	Bacteria	Proteobacteria	Betaproteobacteria	Burkholderiales	Comamonadaceae	Comamonas	0	1	4	1	0	2	2	0	1	2	2	2	0	0	0	0	1	0	1	0	0	0	1	0	1	3	0	2	0	0	1	1	0	1	4	0	1	2	0	2	0	0	2
Otu00431	Bacteria	Bacteroidetes	Flavobacteriia	Flavobacteriales	Flavobacteriaceae	Flavobacterium	0	0	3	1	0	0	0	0	0	0	0	0	0	0	0	0	0	0	0	0	0	3	1	0	0	0	0	0	2	1	4	5	1	4	1	0	0	0	0	2	5	8	5
Otu00432	Bacteria	Proteobacteria	Betaproteobacteria	Rhodocyclales	Rhodocyclaceae	Azospira	0	0	0	0	0	0	0	0	0	0	0	0	0	2	1	1	0	3	0	0	0	0	1	0	0	0	0	0	0	0	0	0	1	0	0	0	16	21	5	0	4	2	1
Otu00433	Bacteria	Actinobacteria	Actinomycetia	Micrococcales	Microbacteriaceae	Leucobacter	1	0	0	0	1	0	0	0	1	2	0	2	2	1	1	2	0	3	0	0	1	1	14	11	0	2	1	0	0	0	0	1	2	0	3	2	0	0	0	0	0	0	0
Otu00434	Bacteria	Proteobacteria	Alphaproteobacteria	Caulobacterales	Caulobacteraceae	Brevundimonas	1	6	0	1	5	4	2	9	6	0	2	3	0	1	0	0	0	0	0	0	0	0	2	3	2	5	2	0	1	0	0	0	0	0	0	0	0	0	0	0	2	1	0
Otu00435	Bacteria	Verrucomicrobia	Verrucomicrobiae	Verrucomicrobiales	Verrucomicrobiaceae	Roseimicrobium	0	0	0	0	0	0	0	0	0	0	0	0	0	0	0	0	0	0	0	0	0	0	0	0	0	0	0	0	0	0	0	0	0	0	0	0	11	9	11	7	10	10	0
Otu00436	Bacteria	Proteobacteria	Deltaproteobacteria	Desulfobacterales	Desulfobacteraceae	Desulforegula	0	0	2	1	1	0	0	1	0	0	0	0	1	1	8	2	0	0	3	0	0	1	0	0	0	0	0	0	0	0	0	0	1	0	6	18	0	1	0	4	0	0	0
Otu00437	Bacteria	Proteobacteria	Alphaproteobacteria	Rhodospirillales	Rhodospirillaceae	Dongia	0	0	0	0	0	0	0	0	0	0	0	0	0	0	0	0	0	0	0	0	3	0	12	21	0	0	0	0	0	0	0	0	1	0	0	0	6	6	2	6	0	0	0
Otu00438	Bacteria	Proteobacteria	Betaproteobacteria	Burkholderiales	Comamonadaceae	Hydrogenophaga	0	0	7	10	2	0	0	0	1	0	0	0	0	1	0	0	0	0	0	0	0	0	0	0	0	0	0	0	0	0	8	10	2	4	3	0	0	1	2	0	0	0	3
Otu00439	Bacteria	Proteobacteria	Alphaproteobacteria	Hyphomicrobiales	Devosiaceae	Devosia	8	4	1	2	0	0	1	0	0	0	0	0	0	0	0	0	0	0	0	0	0	0	2	3	1	2	8	1	3	0	0	0	0	0	0	0	5	5	4	4	1	1	0
Otu00440	Bacteria	Bacteroidetes	Bacteroidia	Marinilabiliales	Marinilabiliaceae	Geofilum	0	0	0	0	0	0	0	0	0	0	0	0	0	0	0	0	0	0	0	0	0	0	0	0	0	0	0	0	0	0	0	0	0	0	0	0	0	0	0	0	0	0	0
Otu00441	Bacteria	Bacteroidetes	Flavobacteriia	Flavobacteriales	Weeksellaceae	Kaistella	0	0	0	1	0	0	1	2	1	0	0	0	1	0	0	1	0	0	0	0	0	0	0	1	0	0	0	0	4	0	1	3	5	0	0	1	0	0	3	1	0	0	6
Otu00442	Bacteria	Bacteroidetes	Flavobacteriia	Flavobacteriales	Flavobacteriaceae	Flavobacterium	0	0	2	0	0	0	1	0	0	2	0	3	0	1	2	3	0	0	0	0	0	0	0	0	0	0	0	0	0	0	10	2	6	17	1	0	2	1	1	0	1	0	0
Otu00443	Bacteria	Bacteroidetes	Chitinophagia	Chitinophagales	Chitinophagaceae	Ferruginibacter	0	0	0	0	0	0	0	0	0	0	0	0	0	0	0	0	0	0	0	0	0	0	9	21	0	0	0	0	0	0	0	0	0	0	1	0	6	10	6	1	1	1	0
Otu00444	Bacteria	Bacteroidetes	Sphingobacteriia	Sphingobacteriales	Sphingobacteriaceae	Pedobacter	0	0	0	0	0	0	0	0	0	0	0	0	0	0	0	0	0	0	0	0	0	0	1	0	0	0	0	0	0	0	0	0	0	0	0	0	0	0	0	0	0	0	0
Otu00445	Bacteria	Bacteroidetes	Bacteroidia	Bacteroidales	Williamwhitmaniaceae	Williamwhitmania	0	0	4	7	0	0	1	0	0	0	0	0	0	0	1	1	0	0	0	0	0	0	0	0	2	0	0	0	8	2	0	0	0	0	0	1	0	0	0	0	0	0	0
Otu00446	Bacteria	Firmicutes	Clostridia	Eubacteriales	Christensenellaceae	Christensenella	0	0	2	1	1	1	0	0	2	5	0	0	0	3	0	1	0	0	0	0	0	0	0	0	6	3	1	0	3	0	0	1	0	0	0	0	2	3	5	10	2	3	0
Otu00447	Bacteria	Proteobacteria	Gammaproteobacteria	Aeromonadales	Aeromonadaceae	Aeromonas	1	0	0	1	9	9	5	8	6	7	0	0	0	0	1	0	0	0	0	0	0	0	0	0	2	0	0	0	0	1	1	1	2	1	0	0	0	0	0	0	0	0	0
Otu00448	Bacteria	Proteobacteria	Alphaproteobacteria	Hyphomicrobiales	Rhizobiaceae	Ensifer	0	0	0	0	0	1	0	2	1	1	1	7	2	1	3	4	4	0	3	2	1	6	3	4	0	1	1	0	0	1	0	1	0	0	1	0	0	0	0	0	2	0	0
Otu00449	Bacteria	Bacteroidetes	Bacteroidia	Bacteroidales	Lentimicrobiaceae	Lentimicrobium	0	0	0	0	0	0	0	0	0	0	0	0	0	0	0	0	0	0	0	0	0	0	0	0	0	0	0	0	0	0	0	0	0	0	0	0	2	0	0	0	0	0	0
Otu00450	Bacteria	Proteobacteria	Gammaproteobacteria	Enterobacterales	Enterobacteriaceae	Citrobacter	0	0	0	0	0	0	0	0	0	0	0	0	0	0	1	0	0	0	0	1	4	0	10	6	0	0	0	0	0	0	0	0	0	0	0	0	0	0	0	0	0	0	2
Otu00451	Bacteria	Proteobacteria	Betaproteobacteria	Rhodocyclales	Azonexaceae	Azonexus	0	0	0	0	0	0	0	0	0	0	0	0	0	0	0	0	0	0	0	0	0	0	0	0	0	0	0	0	0	0	0	0	0	0	0	0	0	0	0	0	0	0	0
Otu00452	Bacteria	Proteobacteria	Alphaproteobacteria	Hyphomicrobiales	Bradyrhizobiaceae	Afipia	3	5	1	1	7	3	2	3	1	0	0	0	2	1	1	0	0	0	0	0	0	0	0	0	4	5	6	3	2	0	0	0	0	0	0	0	2	1	1	0	0	0	0
Otu00453	Bacteria	Firmicutes	Clostridia	Eubacteriales	Lachnospiraceae	Anaerotignum	0	0	0	0	0	0	0	0	0	0	0	0	2	0	15	26	0	2	1	1	0	0	1	1	0	0	0	0	0	0	0	0	0	0	3	1	0	0	0	0	0	0	1
Otu00454	Bacteria	Proteobacteria	Alphaproteobacteria	Rhodospirillales	Rhodospirillaceae	Aliidongia	0	0	12	14	5	2	7	1	2	4	0	0	0	0	0	0	0	0	0	0	0	0	0	0	0	0	0	0	4	0	0	0	0	1	0	0	0	0	0	0	0	0	0
Otu00455	Bacteria	Firmicutes	Clostridia	Eubacteriales	Oscillospiraceae	Monoglobus	0	0	7	11	10	2	0	0	0	2	0	0	0	0	0	0	0	0	0	0	0	0	0	0	0	5	2	0	6	0	0	1	0	0	0	0	0	0	4	2	0	0	0
Otu00456	Bacteria	Bacteroidetes	Bacteroidia	Marinilabiliales	Marinilabiliaceae	Carboxylicivirga	0	0	0	0	0	1	0	0	0	1	0	0	0	0	1	0	0	0	0	0	0	0	0	0	0	0	0	0	0	0	0	0	0	0	0	0	22	16	3	3	1	1	0
Otu00457	Bacteria	Actinobacteria	Actinomycetia	Corynebacteriales	Gordoniaceae	Gordonia	0	0	0	0	0	0	8	1	7	13	1	2	1	4	0	2	1	2	1	2	3	2	0	1	0	0	1	0	0	0	0	0	0	0	0	0	0	0	0	0	0	0	0
Otu00458	Bacteria	Proteobacteria	Betaproteobacteria	Burkholderiales		Rubrivivax	1	1	2	5	3	0	1	2	1	0	0	0	0	0	0	0	0	0	0	0	0	0	0	0	2	3	1	2	1	0	5	3	3	5	1	0	0	1	1	2	2	0	1
Otu00459	Bacteria	Proteobacteria	Betaproteobacteria	Burkholderiales	Comamonadaceae	Pelomonas	0	0	1	0	0	0	2	1	2	0	0	0	5	0	3	3	1	9	2	10	0	1	1	2	0	0	0	0	0	1	2	1	0	1	0	0	0	0	0	0	0	0	0
Otu00460	Bacteria	Proteobacteria	Betaproteobacteria	Rhodocyclales	Zoogloeaceae	Thauera	0	0	2	1	0	0	2	0	1	2	2	0	8	4	1	1	2	2	6	7	0	2	1	3	0	0	0	0	0	0	1	0	0	0	0	0	0	0	0	0	0	0	0
Otu00461	Bacteria	Proteobacteria	Gammaproteobacteria	Pseudomonadales	Pseudomonadaceae	Pseudomonas	0	0	0	0	0	0	0	0	0	0	4	7	3	6	2	2	5	2	1	6	3	2	1	3	0	0	0	0	1	0	1	0	0	0	0	0	0	0	0	0	0	0	0
Otu00462	Bacteria	Firmicutes	Erysipelotrichia	Erysipelotrichales	Erysipelotrichaceae	Breznakia	0	0	2	4	1	3	1	1	4	5	1	0	0	2	1	1	0	0	0	0	0	0	0	0	0	0	6	2	3	0	0	0	0	0	0	0	2	2	4	0	2	1	0
Otu00463	Bacteria	Firmicutes	Tissierellia			Sedimentibacter	0	0	7	5	1	1	5	7	6	7	0	0	2	2	0	0	0	0	0	0	0	0	0	0	0	0	0	0	3	1	0	0	0	0	0	0	0	0	0	0	1	0	0
Otu00464	Bacteria	Bacteroidetes	Bacteroidia	Bacteroidales	Dysgonomonadaceae	Dysgonomonas	1	0	0	1	0	0	0	0	0	0	0	0	0	0	0	0	0	0	1	0	1	2	2	2	0	0	1	0	0	0	0	0	1	1	1	0	0	2	6	2	7	6	1
Otu00465	Bacteria	Proteobacteria	Gammaproteobacteria	Enterobacterales	Enterobacteriaceae	Cronobacter	0	0	0	0	0	0	0	0	0	0	0	0	1	2	5	5	12	7	9	2	0	4	1	0	0	0	0	0	0	0	0	0	0	0	0	0	0	0	0	0	0	0	0
Otu00466	Bacteria	Bacteroidetes	Cytophagia	Cytophagales	Cytophagaceae	Dyadobacter	0	0	0	0	0	0	0	0	0	0	0	0	0	0	0	0	0	0	0	0	0	0	0	0	0	0	0	0	1	0	2	0	1	0	1	3	0	0	0	0	6	1	0
Otu00467	Bacteria	Calditrichaeota	Calditrichia	Calditrichales	Calditrichaceae	Caldithrix	0	0	9	13	0	0	0	0	0	0	0	0	0	0	0	0	0	0	0	0	0	0	0	0	0	0	0	0	8	3	0	0	1	0	1	1	0	0	0	0	0	0	0
Otu00468	Bacteria	Bacteroidetes	Chitinophagia	Chitinophagales	Chitinophagaceae	Taibaiella	0	0	0	0	0	0	0	0	0	0	0	0	0	0	0	0	0	0	0	0	1	0	1	0	0	0	0	0	0	0	0	0	3	0	8	11	0	0	0	0	0	0	3
Otu00469	Bacteria	Proteobacteria	Betaproteobacteria	Nitrosomonadales	Methylophilaceae	Methylophilus	0	0	0	0	0	0	0	0	0	0	0	0	0	0	0	0	0	0	1	0	6	0	6	4	0	0	0	0	0	0	0	1	2	2	5	3	0	0	0	0	0	0	1
Otu00470	Bacteria	Bacteroidetes	Flavobacteriia	Flavobacteriales	Flavobacteriaceae	Flavobacterium	1	0	4	5	0	0	1	0	1	4	1	1	0	0	0	0	0	0	0	0	0	0	0	0	2	4	0	0	8	2	0	3	0	0	1	0	0	0	0	0	1	0	1
Otu00471	Bacteria	Proteobacteria	Betaproteobacteria	Burkholderiales	Comamonadaceae	Hydrogenophaga	0	0	1	0	2	0	0	0	0	0	1	0	2	0	2	1	0	0	1	0	3	0	1	5	0	1	0	0	0	0	5	10	1	2	0	1	3	0	0	0	0	0	0
Otu00472	Bacteria	Proteobacteria	Oligoflexia	Bdellovibrionales	Bdellovibrionaceae	Bdellovibrio	6	2	1	0	1	0	0	0	0	0	0	0	0	0	0	0	0	0	0	0	0	0	2	3	0	0	2	0	0	0	1	1	0	0	0	0	6	2	1	2	3	6	3
Otu00473	Bacteria	Chloroflexi	Anaerolineae	Anaerolineales	Anaerolineaceae	Bellilinea	0	0	0	2	2	1	0	0	3	4	0	0	0	0	1	2	0	0	0	0	0	0	0	0	2	2	2	0	0	0	1	0	0	1	0	0	0	0	2	2	8	4	2
Otu00474	Bacteria	Proteobacteria	Betaproteobacteria	Rhodocyclales	Zoogloeaceae	Thauera	0	0	0	0	0	0	0	0	0	0	0	0	0	0	1	0	0	0	0	0	7	2	14	2	0	0	0	0	0	0	0	0	1	0	3	1	0	0	0	0	0	0	0
Otu00475	Bacteria	Proteobacteria	Betaproteobacteria	Burkholderiales	Burkholderiaceae	Lautropia	2	8	1	0	1	0	0	0	0	0	2	0	0	0	0	0	0	0	0	0	0	0	0	0	3	0	7	2	1	0	0	0	0	0	0	0	6	5	1	1	1	1	0
Otu00476	Bacteria	Proteobacteria	Epsilonproteobacteria	Campylobacterales	Helicobacteraceae	Helicobacter	0	0	0	0	0	2	0	0	0	0	0	0	0	0	0	0	0	0	0	0	0	0	0	0	0	0	2	0	0	0	0	0	0	0	0	0	12	14	3	4	3	3	0
Otu00477	Bacteria	Verrucomicrobia	Verrucomicrobiae	Verrucomicrobiales	Verrucomicrobiaceae	Prosthecobacter	19	7	0	0	1	1	0	0	0	0	0	0	0	0	0	0	0	0	0	0	0	0	0	0	0	0	1	3	0	0	0	0	1	0	0	1	0	0	0	0	3	5	0
Otu00478	Bacteria	Bacteroidetes	Chitinophagia	Chitinophagales	Chitinophagaceae	Ferruginibacter	0	0	4	2	0	0	0	0	0	0	0	0	0	0	0	0	0	0	0	0	0	0	0	0	1	0	0	0	5	0	1	2	1	2	8	4	0	0	1	1	3	1	2
Otu00479	Bacteria	Bacteroidetes	Flavobacteriia	Flavobacteriales	Flavobacteriaceae	Flavobacterium	20	7	0	0	1	0	0	0	1	0	1	0	0	1	2	0	0	0	0	2	0	1	0	0	0	1	2	3	0	0	0	0	0	0	0	0	0	0	0	0	0	0	0
Otu00480	Bacteria	Proteobacteria	Betaproteobacteria	Burkholderiales	Comamonadaceae	Acidovorax	0	0	0	0	0	0	0	0	0	0	0	1	1	2	0	2	1	0	2	1	4	2	6	4	0	0	0	0	0	0	0	13	1	0	0	0	0	0	0	0	1	0	0
Otu00481	Bacteria	Bacteroidetes	Saprospiria	Saprospirales	Haliscomenobacteraceae	Haliscomenobacter	0	0	0	0	1	0	0	0	0	0	0	0	0	0	0	0	0	0	0	0	0	0	0	0	0	0	0	0	0	0	0	0	0	0	0	0	6	7	6	3	7	12	0
Otu00482	Bacteria	Spirochaetes	Spirochaetia	Spirochaetales	Spirochaetaceae	Spirochaeta	0	1	3	4	6	2	2	1	1	3	0	0	1	0	0	0	0	0	0	0	0	0	0	0	2	0	0	0	7	0	0	0	0	1	5	3	0	0	0	0	0	0	0
Otu00483	Bacteria	Bacteroidetes	Bacteroidia	Marinilabiliales	Marinilabiliaceae	Mangroviflexus	0	0	0	0	0	0	0	0	0	0	0	0	0	0	0	0	0	0	0	0	0	0	0	0	0	0	0	0	0	0	0	0	0	0	0	0	0	0	0	0	0	0	0
Otu00484	Bacteria	Proteobacteria	Alphaproteobacteria	Hyphomicrobiales	Rhizobiaceae	Agrobacterium	2	4	0	0	0	3	0	0	0	0	0	0	0	0	0	0	0	0	0	0	0	0	0	0	1	0	3	1	0	0	0	0	1	0	0	0	3	9	4	7	2	2	0
Otu00485	Bacteria	Proteobacteria	Gammaproteobacteria	Legionellales	Legionellaceae	Legionella	0	0	0	0	6	2	4	9	5	3	3	4	1	1	0	0	0	1	0	0	0	0	0	0	0	0	1	1	0	0	0	0	1	0	0	0	0	0	0	0	0	0	0
Otu00486	Bacteria	Fibrobacteres	Fibrobacteria	Fibrobacterales	Fibrobacteraceae	Fibrobacter	0	0	5	8	3	2	0	0	0	0	0	0	0	0	0	0	0	0	1	1	0	1	0	0	1	0	3	1	9	5	0	0	0	0	0	0	0	0	0	0	0	0	0
Otu00487	Bacteria	Bacteroidetes	Chitinophagia	Chitinophagales	Chitinophagaceae	Edaphocola	0	0	0	0	1	0	0	0	0	0	0	0	0	0	1	2	2	2	6	1	5	6	2	3	0	0	1	0	0	0	1	0	1	1	1	1	0	0	0	0	1	0	1
Otu00488	Bacteria	Proteobacteria	Gammaproteobacteria	Moraxellales	Moraxellaceae	Acinetobacter	2	2	1	1	0	0	0	0	0	0	3	3	2	0	0	1	3	0	0	0	0	0	0	0	2	3	0	0	3	1	0	0	0	1	0	0	0	3	0	0	3	1	0
Otu00489	Bacteria	Proteobacteria	Gammaproteobacteria	Xanthomonadales	Xanthomonadaceae	Stenotrophomonas	0	0	0	0	0	0	0	2	0	0	1	1	0	0	0	0	0	0	0	0	0	0	0	0	1	0	0	0	0	0	2	1	0	1	0	6	0	0	0	1	0	0	9
Otu00490	Bacteria	Proteobacteria	Deltaproteobacteria	Desulfobacterales	Desulfobulbaceae	Desulfobulbus	2	0	0	1	1	0	0	0	0	0	0	0	0	0	0	0	0	0	0	0	0	0	0	0	0	0	0	0	0	0	0	0	0	0	0	0	11	14	3	4	2	0	0
Otu00491	Bacteria	Firmicutes	Clostridia	Eubacteriales	Clostridiaceae	Alkaliphilus	0	1	0	3	0	2	1	0	1	1	3	3	1	0	1	2	0	1	0	0	0	0	0	0	0	0	1	2	0	0	1	0	5	8	0	0	0	0	1	0	0	0	0
Otu00492	Bacteria	Proteobacteria	Betaproteobacteria	Burkholderiales	Alcaligenaceae	Castellaniella	0	0	0	0	2	2	0	3	1	0	0	0	0	0	0	0	0	0	0	0	0	0	9	11	0	0	1	2	0	0	0	0	0	0	0	0	3	1	1	1	1	0	0
Otu00493	Bacteria	Firmicutes	Clostridia	Eubacteriales	EubacterialesFamilyXII.IncertaeSedis	Fusibacter	0	0	0	2	0	0	0	0	0	0	0	0	3	3	10	11	0	0	0	0	0	0	0	0	0	0	0	0	0	0	0	0	1	2	0	4	0	0	0	0	0	0	0
Otu00494	Bacteria	Bacteroidetes	Chitinophagia	Chitinophagales	Chitinophagaceae	Panacibacter	1	1	0	0	1	0	3	1	1	2	2	3	2	0	0	2	2	0	0	0	1	0	0	0	0	0	0	3	1	0	0	0	2	2	0	0	1	0	0	0	3	1	0
Otu00495	Bacteria	Aquificae	Aquificae	Aquificales	Hydrogenothermaceae	Sulfurihydrogenibium	0	0	9	11	4	2	0	1	0	0	0	0	0	0	0	0	0	0	0	0	0	0	0	0	0	0	0	0	5	2	0	0	0	0	0	0	0	1	0	0	0	2	0
Otu00496	Bacteria	Firmicutes	Clostridia	Eubacteriales	Peptococcaceae	Desulfofundulus	0	3	0	0	0	0	0	0	0	0	0	0	0	0	0	0	0	0	0	0	0	0	0	0	0	0	0	0	0	0	0	0	0	0	0	0	8	2	5	5	9	5	0
Otu00497	Bacteria	Firmicutes	Erysipelotrichia	Erysipelotrichales	Erysipelotrichaceae	Erysipelothrix	0	1	1	14	0	1	1	3	0	0	0	0	0	0	0	1	0	0	0	0	0	0	0	0	2	4	1	0	3	0	0	0	0	1	0	1	0	0	0	1	0	1	0
Otu00498	Bacteria	Proteobacteria	Betaproteobacteria	Rhodocyclales	Zoogloeaceae	Thauera	0	0	1	0	1	0	2	0	1	0	0	1	3	3	2	1	2	4	2	0	3	0	1	1	0	2	0	0	0	0	0	3	0	0	0	0	0	0	0	0	1	0	0
Otu00499	Bacteria	Firmicutes	Bacilli	Bacillales	Thermoactinomycetaceae	Paenactinomyces	0	0	1	2	3	2	9	8	0	1	0	0	0	0	0	0	0	0	0	0	0	0	0	0	0	0	0	0	0	0	0	0	0	0	0	0	2	1	3	5	0	0	0
Otu00500	Bacteria	Firmicutes	Negativicutes	Selenomonadales	Sporomusaceae	Anaerosporomusa	0	0	2	6	2	2	7	5	2	2	0	0	2	2	0	0	0	0	0	0	0	0	0	0	0	0	0	0	0	1	0	0	0	0	0	0	1	0	2	0	0	0	0
Otu00501	Bacteria	Bacteroidetes	Chitinophagia	Chitinophagales	Chitinophagaceae	Sediminibacterium	0	0	0	0	0	0	0	0	0	0	0	0	0	0	0	0	0	0	0	0	0	0	0	0	0	0	0	0	0	0	0	0	0	0	0	0	4	0	2	0	17	8	3
Otu00502	Bacteria	Bacteroidetes	Chitinophagia	Chitinophagales	Chitinophagaceae	Terrimonas	0	0	0	0	2	1	3	0	2	4	0	1	7	4	0	1	1	6	0	1	0	1	2	0	0	0	0	0	0	0	0	0	0	0	0	0	0	0	0	0	0	0	0
Otu00503	Bacteria	Bacteroidetes	Flavobacteriia	Flavobacteriales	Flavobacteriaceae	Flavobacterium	0	0	8	3	0	0	1	0	0	0	0	0	0	0	0	0	0	0	0	0	0	0	0	0	3	0	0	0	7	2	4	6	0	1	0	1	0	0	0	0	0	0	0
Otu00504	Bacteria	Proteobacteria	Gammaproteobacteria	Xanthomonadales	Xanthomonadaceae	Lysobacter	0	0	0	0	0	0	9	14	1	1	1	5	0	0	0	0	0	1	1	1	0	0	0	0	0	0	0	0	0	0	1	0	0	0	0	0	0	0	0	0	0	0	0
Otu00505	Bacteria	Proteobacteria	Betaproteobacteria	Burkholderiales		Rhizobacter	0	0	0	2	0	1	1	1	0	1	0	0	0	0	5	1	3	0	1	3	0	0	0	0	0	4	0	0	0	0	0	0	0	0	0	0	0	6	5	1	0	0	0
Otu00506	Bacteria	Bacteroidetes	Cytophagia	Cytophagales	Cytophagaceae	Emticicia	0	0	0	0	0	0	0	0	0	0	0	0	0	0	0	0	0	0	0	0	0	0	0	0	0	0	0	0	0	0	0	0	0	0	0	0	0	0	0	2	0	1	16
Otu00507	Bacteria	Proteobacteria	Gammaproteobacteria	Legionellales	Legionellaceae	Legionella	3	1	0	0	0	0	0	0	0	0	0	0	0	0	0	0	0	0	0	0	0	0	0	0	0	1	0	0	0	0	0	0	1	2	0	2	1	2	2	0	2	1	2
Otu00508	Bacteria	Bacteroidetes	Chitinophagia	Chitinophagales	Chitinophagaceae	Terrimonas	0	0	1	0	5	2	5	0	0	0	0	1	1	1	1	8	4	0	0	0	0	0	0	0	1	1	1	0	0	0	0	0	0	1	0	0	0	1	0	0	0	0	0
Otu00509	Bacteria	Chlamydiae	Chlamydiia	Parachlamydiales	Parachlamydiaceae	Neochlamydia	4	3	0	0	2	0	2	3	1	1	0	2	1	0	1	0	0	1	0	0	0	3	0	2	0	2	0	0	0	0	0	0	0	0	0	0	3	0	0	1	0	0	0
Otu00510	Bacteria	Proteobacteria	Deltaproteobacteria	Desulfobacterales	Desulfobulbaceae	Desulfobulbus	0	0	0	0	1	0	1	1	9	5	0	0	3	1	0	0	0	0	1	0	3	1	0	0	0	0	0	1	0	0	0	0	0	0	0	0	0	0	3	0	1	0	0
Otu00511	Bacteria	Bacteroidetes	Flavobacteriia	Flavobacteriales	Flavobacteriaceae	Flavobacterium	0	0	4	5	0	0	1	1	1	1	0	0	1	1	1	0	0	0	0	0	0	0	0	0	3	2	0	0	9	0	1	0	1	0	0	0	0	0	1	0	0	0	0
Otu00512	Bacteria	Verrucomicrobia	Verrucomicrobiae	Verrucomicrobiales	Verrucomicrobiaceae	Luteolibacter	8	4	2	1	1	0	0	1	0	0	0	1	1	1	0	0	0	0	0	1	0	1	0	1	0	2	1	0	1	0	0	0	0	0	0	0	2	2	0	1	0	0	0
Otu00513	Bacteria	Proteobacteria	Gammaproteobacteria	Moraxellales	Moraxellaceae	Acinetobacter	0	0	1	0	0	0	0	0	0	0	6	4	1	1	0	0	0	0	0	0	0	0	0	0	0	0	0	0	0	0	5	8	1	1	1	1	0	0	0	0	0	0	1
Otu00514	Bacteria	Bacteroidetes	Bacteroidia	Bacteroidales	Lentimicrobiaceae	Lentimicrobium	0	0	0	1	0	0	0	0	0	0	0	0	0	0	0	0	0	0	0	0	0	0	0	0	0	0	0	0	0	0	1	1	13	11	2	0	0	1	0	0	0	1	0
Otu00515	Bacteria	Bacteroidetes	Flavobacteriia	Flavobacteriales	Flavobacteriaceae	Flavobacterium	2	3	0	3	2	3	0	1	0	0	0	0	0	1	0	0	0	0	0	0	0	0	0	0	2	0	0	1	2	0	0	0	0	0	4	0	1	0	0	0	0	0	1
Otu00516	Bacteria	Proteobacteria	Alphaproteobacteria	Rickettsiales		Lyticum	4	4	1	0	0	0	0	0	0	0	0	0	0	0	0	1	0	0	0	0	0	0	2	2	0	1	1	0	0	2	5	3	2	1	0	0	0	1	0	1	0	0	0
Otu00517	Bacteria	Proteobacteria	Oligoflexia	Bdellovibrionales	Bdellovibrionaceae	Bdellovibrio	7	5	0	1	1	2	0	0	0	0	0	0	0	0	0	0	0	0	0	0	0	0	0	0	3	2	2	2	4	1	0	0	0	0	0	0	1	0	0	0	0	0	0
Otu00518	Bacteria	Firmicutes	Clostridia	Eubacteriales		Natranaerovirga	0	0	11	3	1	1	0	0	1	0	0	0	0	0	0	0	0	0	0	0	0	0	0	0	0	0	0	0	7	0	0	0	0	0	2	0	0	0	0	0	2	2	0
Otu00519	Bacteria	Proteobacteria	Betaproteobacteria	Burkholderiales	Comamonadaceae	Acidovorax	3	0	1	1	1	0	0	2	1	0	0	1	0	0	0	0	0	0	0	0	0	0	0	0	0	0	0	0	0	0	1	1	1	0	0	0	9	0	1	2	2	3	0
Otu00520	Bacteria	Verrucomicrobia	Verrucomicrobiae	Verrucomicrobiales	Verrucomicrobiaceae	Verrucomicrobium	4	0	0	0	0	0	0	0	0	0	0	0	0	0	0	0	0	0	0	0	0	0	0	0	0	0	0	0	0	0	0	0	0	0	0	0	3	1	1	2	7	12	0
Otu00521	Bacteria	Verrucomicrobia	Verrucomicrobiae	Verrucomicrobiales	Verrucomicrobiasubdivision3	Limisphaera	0	0	0	0	0	0	0	0	0	0	0	0	0	0	0	0	0	0	0	0	0	0	17	12	0	0	0	0	0	0	0	0	0	0	0	0	0	0	1	0	0	0	0
Otu00522	Bacteria	Proteobacteria	Betaproteobacteria	Burkholderiales	Comamonadaceae	Hydrogenophaga	0	0	0	0	0	0	0	0	0	1	0	0	0	0	0	0	1	0	6	0	1	0	3	2	0	0	0	0	1	0	1	0	0	6	0	1	1	0	1	0	3	0	0
Otu00523	Bacteria	Bacteroidetes	Sphingobacteriia	Sphingobacteriales	Sphingobacteriaceae	Daejeonella	0	1	0	0	0	0	0	0	0	0	0	0	0	0	0	0	0	0	0	0	0	0	0	0	0	0	0	0	0	0	0	0	0	0	0	0	10	11	1	1	5	1	0
Otu00524	Bacteria	Proteobacteria	Betaproteobacteria	Burkholderiales	Oxalobacteraceae	Noviherbaspirillum	3	3	4	1	2	0	0	0	0	1	0	0	1	1	0	1	0	0	0	0	0	0	0	0	0	1	4	0	1	0	0	0	1	1	0	0	1	2	0	0	2	0	0
Otu00525	Bacteria	Verrucomicrobia	Verrucomicrobiaincertaesedis			Methylacidimicrobium	1	0	0	0	0	0	0	1	0	0	0	0	1	0	0	0	0	0	0	0	0	0	0	0	1	9	0	1	0	0	0	0	0	0	0	0	1	5	6	3	1	0	0
Otu00526	Bacteria	Proteobacteria	Gammaproteobacteria	Xanthomonadales	Xanthomonadaceae	Stenotrophomonas	1	2	0	0	0	0	0	0	3	4	3	1	1	1	1	0	0	1	0	1	3	1	2	3	0	0	1	0	0	0	0	0	0	0	0	0	0	0	0	0	0	0	0
Otu00527	Bacteria	Proteobacteria	Alphaproteobacteria	Rhodobacterales	Rhodobacteraceae	Gemmobacter	0	0	0	0	0	0	0	0	0	0	0	0	1	0	2	0	1	0	2	1	4	5	4	7	0	0	0	0	0	0	0	0	0	0	0	0	0	1	0	0	0	0	0
Otu00528	Bacteria	Firmicutes	Erysipelotrichia	Erysipelotrichales	Erysipelotrichaceae	Dielma	0	0	2	1	2	0	0	0	0	0	0	0	0	0	0	0	0	0	0	0	0	0	0	0	1	1	0	0	5	1	0	0	0	0	0	0	2	6	4	3	1	0	0
Otu00529	Bacteria	Bacteroidetes	Bacteroidia	Bacteroidales	Dysgonomonadaceae	Dysgonomonas	0	0	0	2	0	0	0	0	0	0	0	0	0	0	0	0	0	0	0	2	0	0	7	11	4	1	0	0	0	0	0	0	0	0	0	0	0	0	1	1	0	0	0
Otu00530	Bacteria	Actinobacteria	Thermoleophilia	Solirubrobacterales	Patulibacteraceae	Patulibacter	1	7	0	1	1	1	0	0	0	0	0	0	0	0	1	1	0	0	0	0	0	0	0	0	1	0	2	3	1	0	0	0	1	1	0	0	3	0	1	0	1	2	0
Otu00531	Bacteria	Proteobacteria	Deltaproteobacteria	Desulfobacterales	Desulfocapsaceae	Desulfopila	1	1	0	0	5	3	0	1	1	0	0	0	0	0	0	0	0	0	0	0	0	1	4	3	0	0	0	0	0	0	2	0	1	0	0	0	1	0	0	0	3	2	0
Otu00532	Bacteria	Actinobacteria	Actinomycetia	Corynebacteriales	Corynebacteriaceae	Corynebacterium	0	0	0	0	0	0	0	0	0	0	0	0	0	1	0	1	2	2	3	0	3	7	2	0	2	0	1	0	0	0	0	5	0	0	0	0	0	0	0	0	0	0	0
Otu00533	Bacteria	Verrucomicrobia	Verrucomicrobiae	Verrucomicrobiales	Verrucomicrobiaceae	Prosthecobacter	0	1	0	1	0	0	0	0	0	0	0	0	0	0	0	0	0	0	0	0	1	0	0	1	1	0	3	0	0	0	0	0	0	0	0	2	0	3	1	1	6	8	0
Otu00534	Bacteria	Proteobacteria	Alphaproteobacteria	Rickettsiales	Rickettsiaceae	Rickettsia	0	0	0	0	0	0	0	0	0	0	0	0	0	0	0	0	0	0	0	0	0	0	0	0	0	0	0	0	0	0	0	0	0	1	0	0	6	3	3	4	5	4	1
Otu00535	Bacteria	Actinobacteria	Actinomycetia	Corynebacteriales	Nocardiaceae	Nocardia	0	1	0	0	1	1	3	1	1	1	1	2	0	2	3	1	1	2	0	1	3	0	0	1	0	0	0	1	0	0	0	0	0	1	0	0	0	0	0	0	0	0	0
Otu00536	Bacteria	Proteobacteria	Gammaproteobacteria	Moraxellales	Moraxellaceae	Acinetobacter	0	0	0	1	0	0	0	0	3	0	0	0	0	1	0	0	0	1	0	0	0	0	0	0	0	0	0	0	0	0	0	0	0	0	0	0	0	0	0	0	0	0	9
Otu00537	Bacteria	Proteobacteria	Alphaproteobacteria	Hyphomicrobiales	Phyllobacteriaceae	Corticibacterium	0	0	0	0	1	0	1	0	0	0	0	0	0	1	0	0	0	0	0	0	0	0	0	0	0	0	2	1	3	0	1	0	1	0	1	3	2	4	1	2	1	3	0
Otu00538	Bacteria	Bacteroidetes	Cytophagia	Cytophagales	Cytophagaceae	Leadbetterella	1	0	0	0	0	3	0	1	1	0	0	0	1	0	1	0	0	0	0	0	0	0	0	0	0	0	2	0	3	1	0	1	1	0	0	1	0	0	0	3	5	2	0
Otu00539	Bacteria	Proteobacteria	Betaproteobacteria	Burkholderiales		Mitsuaria	0	0	0	0	0	0	0	0	0	0	0	0	0	0	0	0	0	0	0	1	0	1	2	6	0	0	0	0	0	0	0	0	0	1	1	0	0	0	0	0	0	1	1
Otu00540	Bacteria	Proteobacteria	Alphaproteobacteria	Hyphomicrobiales	Hyphomicrobiaceae	Rhodomicrobium	0	0	2	2	0	0	0	0	0	0	0	0	0	0	0	0	0	0	0	0	0	0	0	0	2	1	0	0	1	0	3	0	2	3	1	1	0	0	0	0	1	1	6
Otu00541	Bacteria	Proteobacteria	Gammaproteobacteria	Moraxellales	Moraxellaceae	Acinetobacter	1	2	3	6	2	0	4	0	2	1	0	0	0	0	0	0	0	0	0	0	0	0	0	0	0	0	0	1	2	2	0	0	0	0	0	0	1	0	0	0	0	0	0
Otu00542	Bacteria	Proteobacteria	Betaproteobacteria	Rhodocyclales	Zoogloeaceae	Thauera	0	0	0	0	2	0	0	0	0	1	1	0	4	0	1	0	1	3	0	0	2	0	0	1	0	0	0	1	0	0	0	7	0	2	0	0	0	0	1	0	0	0	0
Otu00543	Bacteria	Proteobacteria	Gammaproteobacteria	Moraxellales	Moraxellaceae	Acinetobacter	0	0	2	3	0	0	0	0	0	0	0	0	0	1	0	0	0	0	0	0	0	0	0	0	1	0	0	0	0	0	1	1	2	0	0	0	0	0	0	0	0	0	8
Otu00544	Bacteria	Proteobacteria	Gammaproteobacteria	Pseudomonadales	Pseudomonadaceae	Pseudomonas	0	0	0	0	0	1	1	11	0	1	3	0	1	0	1	2	1	2	2	1	0	0	0	0	0	0	0	0	0	0	0	0	0	0	0	0	0	0	0	0	0	0	0
Otu00545	Bacteria	Verrucomicrobia	Verrucomicrobiae	Verrucomicrobiales	Verrucomicrobiaceae	Luteolibacter	1	0	0	0	0	0	0	0	0	0	0	0	0	0	0	1	0	0	0	0	0	0	5	3	0	0	0	0	0	0	1	2	2	3	0	1	0	2	1	0	3	2	0
Otu00546	Bacteria	Bacteroidetes	Flavobacteriia	Flavobacteriales	Flavobacteriaceae	Flavobacterium	0	0	1	0	0	0	0	0	0	0	0	0	0	0	0	0	0	0	0	0	0	0	0	0	0	0	0	0	0	0	0	0	0	0	0	0	0	0	1	0	5	3	6
Otu00547	Bacteria	Proteobacteria	Alphaproteobacteria	Hyphomicrobiales	Hyphomicrobiaceae	Hyphomicrobium	1	0	1	2	0	0	0	0	6	0	0	1	3	0	1	1	0	0	0	0	2	0	0	0	0	2	1	1	0	0	0	0	0	0	0	0	1	1	0	2	0	1	0
Otu00548	Bacteria	Armatimonadetes	Fimbriimonadia	Fimbriimonadales	Fimbriimonadaceae	Fimbriimonas	0	2	0	0	1	1	0	0	0	0	0	0	0	0	0	0	0	0	0	0	0	0	0	0	0	0	1	0	0	0	0	0	0	0	0	0	4	2	2	2	4	8	0
Otu00549	Bacteria	Proteobacteria	Alphaproteobacteria	Rhodospirillales	Rhodospirillaceae	Dongia	0	0	0	0	0	0	0	0	0	0	3	5	1	2	0	0	0	0	0	0	3	4	5	4	0	0	0	0	0	0	0	0	0	0	0	0	0	0	0	0	0	0	0
Otu00550	Bacteria	Proteobacteria	Betaproteobacteria	Nitrosomonadales	Methylophilaceae	Methylotenera	0	0	0	0	0	0	0	0	0	0	0	0	0	0	0	0	1	0	0	0	2	0	1	3	0	0	0	0	0	0	0	1	0	1	0	4	0	1	0	0	0	0	0
Otu00551	Bacteria	Proteobacteria	Oligoflexia	Bdellovibrionales	Bdellovibrionaceae	Bdellovibrio	0	0	0	0	0	0	0	0	0	0	0	0	0	0	0	0	0	0	0	0	0	0	0	0	0	0	0	0	0	0	5	12	0	0	2	1	0	0	2	0	0	0	1
Otu00552	Bacteria	Proteobacteria	Gammaproteobacteria	Moraxellales	Moraxellaceae	Acinetobacter	0	0	0	0	0	0	0	0	0	0	2	2	0	1	0	0	0	0	0	0	0	0	0	0	0	0	0	0	0	0	4	5	3	7	0	0	0	2	0	0	0	0	0
Otu00553	Bacteria	Bacteroidetes	Flavobacteriia	Flavobacteriales	Weeksellaceae	Chryseobacterium	0	0	0	0	1	0	1	2	4	0	4	5	1	0	2	0	1	1	0	0	0	0	0	0	0	0	1	0	1	0	0	0	0	0	0	1	0	0	0	1	0	0	0
Otu00554	Bacteria	Proteobacteria	Gammaproteobacteria	Pseudomonadales	Pseudomonadaceae	Pseudomonas	0	0	0	0	2	3	3	11	1	1	0	1	0	0	1	0	0	1	0	0	0	0	0	0	0	0	1	0	0	0	0	0	0	0	0	0	0	1	0	0	0	0	0
Otu00555	Bacteria	Verrucomicrobia	Opitutae	Opitutales	Opitutaceae	Oleiharenicola	0	0	0	0	0	0	0	0	0	0	0	0	0	0	0	0	0	0	0	0	0	0	0	0	0	0	0	0	0	0	0	0	2	1	5	9	0	0	0	0	4	3	0
Otu00556	Bacteria	Proteobacteria	Deltaproteobacteria	Desulfovibrionales	Desulfovibrionaceae	Desulfovibrio	0	0	0	0	0	0	0	1	1	0	0	0	0	0	0	0	0	0	0	1	0	0	0	0	0	0	0	0	0	0	0	0	0	0	0	0	1	0	6	2	1	1	2
Otu00557	Bacteria	Proteobacteria	Betaproteobacteria	Rhodocyclales	Zoogloeaceae	Thauera	0	1	0	0	0	0	0	1	0	0	1	0	0	0	0	0	3	1	3	1	4	1	0	3	0	0	0	0	0	0	0	2	1	0	0	0	0	0	0	0	0	0	0
Otu00558	Bacteria	Bacteroidetes	Bacteroidia	Bacteroidales	Dysgonomonadaceae	Proteiniphilum	0	1	0	1	0	1	1	1	2	0	2	0	0	3	1	0	0	1	0	0	1	0	1	1	0	0	0	0	1	0	0	0	0	0	0	0	3	0	2	1	1	0	0
Otu00559	Bacteria	Actinobacteria	Actinomycetia	Streptomycetales	Streptomycetaceae	Streptomyces	0	0	1	3	1	1	0	0	1	1	0	0	0	0	1	1	0	0	0	0	0	1	0	0	3	5	0	0	0	0	0	0	0	0	2	2	0	1	0	0	0	0	0
Otu00560	Bacteria	Actinobacteria	Actinomycetia	Micrococcales	Cellulomonadaceae	Actinotalea	0	1	1	1	1	0	1	1	1	1	0	0	0	1	0	0	0	0	0	0	0	0	0	0	1	2	0	0	1	0	0	2	0	0	1	1	4	0	0	0	2	0	0
Otu00561	Bacteria	Bacteroidetes	Flavobacteriia	Flavobacteriales	Weeksellaceae	Kaistella	0	0	0	3	0	0	0	0	0	0	0	0	0	0	0	0	0	0	0	0	0	0	0	0	0	0	0	0	0	1	0	1	0	1	0	4	0	1	2	4	3	3	1
Otu00562	Bacteria	Proteobacteria	Alphaproteobacteria	Holosporales	Caedimonadaceae	Caedimonas	0	0	0	0	0	0	0	0	0	0	0	0	0	0	0	0	0	0	0	0	0	0	1	3	0	0	0	0	1	1	0	0	1	6	1	0	1	0	0	1	0	2	0
Otu00563	Bacteria	Firmicutes	Clostridia	Eubacteriales	Oscillospiraceae	Acetivibrio	0	0	4	0	2	1	0	0	1	2	1	0	2	2	1	2	0	0	0	0	0	0	0	0	2	1	0	0	3	1	0	0	0	0	0	0	0	0	0	0	0	0	0
Otu00564	Bacteria	Firmicutes	Clostridia	Eubacteriales	Lachnospiraceae	Anaerotaenia	0	0	2	4	1	1	1	0	0	0	0	0	1	0	0	0	0	0	0	0	0	0	0	0	5	1	0	2	1	1	0	0	0	0	0	0	0	0	1	3	1	0	0
Otu00565	Bacteria	Proteobacteria	Oligoflexia	Bdellovibrionales	Bdellovibrionaceae	Bdellovibrio	5	5	1	0	0	0	0	1	0	0	0	0	0	0	0	0	0	0	0	0	0	0	0	0	2	5	4	1	0	0	0	0	0	0	0	0	0	0	0	0	0	0	0
Otu00566	Bacteria	Proteobacteria	Gammaproteobacteria	Moraxellales	Moraxellaceae	Acinetobacter	0	0	2	1	0	0	2	0	5	0	2	1	4	2	0	0	1	4	0	0	0	0	0	0	0	0	0	0	0	0	0	0	0	0	0	0	0	0	0	0	0	0	0
Otu00567	Bacteria	Proteobacteria	Alphaproteobacteria	Rhodobacterales	Rhodobacteraceae	Limibaculum	0	0	0	0	0	0	0	0	0	0	0	0	0	0	0	0	0	0	0	0	0	0	0	0	0	0	1	0	0	0	0	0	0	0	0	0	0	0	0	0	0	0	0
Otu00568	Bacteria	Bacteroidetes	Chitinophagia	Chitinophagales	Chitinophagaceae	Taibaiella	0	0	3	3	0	0	0	1	0	0	0	0	0	0	0	0	0	0	0	0	0	0	0	0	0	1	0	0	3	1	1	1	3	3	0	2	0	0	0	1	0	0	0
Otu00569	Bacteria	Proteobacteria	Betaproteobacteria	Burkholderiales		Ideonella	0	0	0	1	0	0	0	0	1	0	0	0	0	0	0	0	0	0	0	0	0	0	0	0	0	0	0	1	0	0	0	1	0	0	0	0	0	1	0	0	7	4	4
Otu00570	Bacteria	Proteobacteria	Epsilonproteobacteria	Nautiliales	Nautiliaceae	Caminibacter	0	0	0	0	0	0	0	0	0	0	0	0	0	0	0	0	0	0	0	0	0	0	7	4	0	0	1	0	0	0	0	0	0	1	1	0	0	0	0	8	0	0	0
Otu00571	Bacteria	Proteobacteria	Oligoflexia	Bdellovibrionales	Bdellovibrionaceae	Bdellovibrio	0	0	0	0	0	0	0	0	0	0	0	0	0	0	0	0	0	0	0	0	0	0	0	0	0	0	0	0	0	0	1	2	10	8	1	0	1	0	0	0	0	0	0
Otu00572	Bacteria	Proteobacteria	Gammaproteobacteria	Pseudomonadales	Pseudomonadaceae	Pseudomonas	0	0	0	0	0	0	0	0	1	0	0	2	0	2	2	0	4	2	2	1	0	0	0	0	0	2	0	0	1	0	1	0	0	0	0	0	0	3	0	0	0	0	0
Otu00573	Bacteria	Proteobacteria	Gammaproteobacteria	Xanthomonadales	Xanthomonadaceae	Stenotrophomonas	0	0	0	0	0	0	0	0	0	0	0	2	0	0	0	1	0	0	0	2	0	0	1	0	0	0	0	0	1	0	4	3	0	2	0	0	0	0	0	0	0	1	0
Otu00574	Bacteria	Proteobacteria	Epsilonproteobacteria	Campylobacterales	Campylobacteraceae	Aliarcobacter	0	0	0	0	0	0	0	0	0	0	0	0	0	0	0	0	0	0	0	0	1	0	0	0	0	0	0	0	0	0	0	0	0	0	0	0	0	0	0	0	0	0	3
Otu00575	Bacteria	Proteobacteria	Betaproteobacteria	Rhodocyclales	Zoogloeaceae	Thauera	0	1	0	0	1	0	0	0	1	1	0	0	0	0	0	2	0	0	0	0	2	3	0	1	1	3	1	2	0	0	0	0	0	1	0	0	0	1	0	0	0	0	0
Otu00576	Bacteria	Actinobacteria	Actinomycetia	Propionibacteriales	Nocardioidaceae	Propionicicella	1	0	1	0	1	0	1	2	2	2	0	1	3	0	0	0	0	0	0	0	1	0	0	0	3	0	0	0	0	0	0	0	0	0	0	0	1	2	0	0	0	1	0
Otu00577	Bacteria	Proteobacteria	Gammaproteobacteria	Xanthomonadales	Xanthomonadaceae	Luteimonas	0	0	0	0	4	0	6	5	0	0	0	0	0	0	0	0	0	0	0	1	0	0	1	0	0	2	0	0	0	0	0	0	0	0	0	0	0	2	1	0	0	0	0
Otu00578	Bacteria	Bacteroidetes	Sphingobacteriia	Sphingobacteriales	Sphingobacteriaceae	Pedobacter	0	0	0	1	0	0	0	0	0	0	0	0	0	0	0	0	0	0	0	0	1	0	4	6	0	0	0	0	0	0	2	2	4	1	0	1	0	0	0	0	0	0	0
Otu00579	Bacteria	Proteobacteria	Gammaproteobacteria	Pseudomonadales	Pseudomonadaceae	Pseudomonas	0	0	0	0	1	0	2	1	0	0	0	0	0	0	2	0	0	1	0	2	0	0	0	0	1	6	0	0	0	0	0	0	0	0	0	0	1	4	0	1	0	0	0
Otu00580	Bacteria	Proteobacteria	Alphaproteobacteria	Hyphomicrobiales	Rhizobiaceae	Agrobacterium	0	0	0	0	0	1	1	1	3	1	0	0	2	1	0	2	2	3	0	0	0	2	0	0	0	0	0	1	0	0	0	0	0	0	0	0	0	0	0	0	0	0	0
Otu00581	Bacteria	Firmicutes	Clostridia	Eubacteriales		Colidextribacter	0	0	3	2	3	2	0	0	0	0	0	0	1	0	0	0	0	0	0	0	1	1	0	0	0	0	0	0	7	0	0	0	0	0	0	0	0	0	0	2	0	0	0
Otu00582	Bacteria	Bacteroidetes	Bacteroidia	Bacteroidales	Paludibacteraceae	Paludibacter	0	0	0	0	0	0	0	0	2	1	0	0	0	1	0	0	0	0	0	0	0	0	0	0	0	0	0	0	0	0	0	0	0	0	0	0	0	0	1	0	0	0	1
Otu00583	Bacteria	Proteobacteria	Gammaproteobacteria	Moraxellales	Moraxellaceae	Acinetobacter	0	0	0	0	0	0	0	0	0	0	0	0	0	0	0	0	0	0	0	0	0	0	0	0	0	0	0	0	0	0	0	0	1	0	0	0	0	0	0	0	0	0	0
Otu00584	Bacteria	Proteobacteria	Gammaproteobacteria	Moraxellales	Moraxellaceae	Acinetobacter	1	0	0	0	0	0	0	0	0	0	0	0	1	1	0	0	0	0	0	0	0	0	0	0	0	1	0	0	3	0	1	2	0	0	0	0	0	0	0	1	0	0	1
Otu00585	Bacteria	Proteobacteria	Alphaproteobacteria	Hyphomicrobiales	Devosiaceae	Devosia	0	2	2	0	0	2	0	0	0	1	0	0	1	0	0	0	1	0	0	0	0	0	0	0	3	1	0	0	1	2	0	0	0	0	0	0	1	2	0	1	0	1	0
Otu00586	Bacteria	Proteobacteria	Oligoflexia	Bdellovibrionales	Bdellovibrionaceae	Bdellovibrio	5	5	0	2	2	0	0	0	0	0	0	0	0	0	0	0	0	0	0	0	0	0	0	0	1	3	0	0	0	0	0	0	0	0	0	0	0	0	1	0	1	1	0
Otu00587	Bacteria	Proteobacteria	Deltaproteobacteria	Desulfovibrionales	Desulfovibrionaceae	Desulfovibrio	0	0	2	4	1	0	0	0	0	0	0	0	0	0	0	0	0	0	0	0	0	0	0	0	0	0	0	0	2	2	0	0	0	0	0	1	1	0	0	0	0	0	0
Otu00588	Bacteria	Proteobacteria	Betaproteobacteria	Burkholderiales	Comamonadaceae	Limnohabitans	3	1	1	1	0	0	0	0	2	0	0	0	1	0	1	0	0	0	0	0	0	1	1	0	1	0	0	1	0	1	1	0	0	2	0	0	0	0	0	0	0	3	0
Otu00589	Bacteria	Proteobacteria	Gammaproteobacteria	Moraxellales	Moraxellaceae	Acinetobacter	2	1	0	0	0	0	1	0	0	0	1	0	0	0	0	0	0	0	0	0	0	0	0	0	3	3	1	0	1	2	0	0	0	0	0	0	1	2	0	0	0	1	1
Otu00590	Bacteria	Proteobacteria	Betaproteobacteria	Rhodocyclales	Zoogloeaceae	Thauera	0	0	0	0	0	0	0	0	0	0	0	0	0	0	0	0	0	3	0	0	0	0	0	0	0	0	0	0	0	0	0	9	1	0	0	0	1	0	0	0	0	0	0
Otu00591	Bacteria	Proteobacteria	Alphaproteobacteria	Hyphomicrobiales	Phyllobacteriaceae	Phyllobacterium	1	0	0	0	1	0	1	1	0	0	1	0	0	0	0	0	0	0	0	0	0	0	0	1	0	0	0	1	4	0	0	0	0	0	0	0	4	0	1	0	3	1	0
Otu00592	Bacteria	Bacteroidetes	Sphingobacteriia	Sphingobacteriales	Sphingobacteriaceae	Pedobacter	0	0	0	0	0	0	0	0	0	0	0	0	0	0	0	0	0	0	0	0	0	0	0	0	0	0	0	0	0	0	2	4	1	5	6	2	1	0	0	0	0	0	0
Otu00593	Bacteria	Proteobacteria	Gammaproteobacteria	Legionellales	Legionellaceae	Legionella	0	0	0	0	0	0	0	0	0	0	0	0	0	0	0	1	2	1	1	2	0	0	0	0	0	0	0	0	1	0	0	0	0	0	1	0	0	0	0	0	0	0	0
Otu00594	Bacteria	Proteobacteria	Alphaproteobacteria	Hyphomicrobiales	Rhizobiaceae	Rhizobium	0	0	1	0	0	0	0	0	0	0	0	1	0	1	0	0	0	0	0	0	1	0	0	1	1	0	0	1	0	0	0	0	4	2	1	2	0	0	0	0	0	0	1
Otu00595	Bacteria	Bacteroidetes	Chitinophagia	Chitinophagales	Chitinophagaceae	Terrimonas	0	2	0	0	0	2	1	6	0	1	0	0	0	0	1	0	0	0	0	0	0	0	0	0	0	0	0	5	0	0	0	1	0	0	0	1	0	0	0	0	0	0	0
Otu00596	Bacteria	Proteobacteria	Gammaproteobacteria	Xanthomonadales	Xanthomonadaceae	Stenotrophomonas	0	0	0	0	0	0	0	1	2	0	0	2	2	0	1	0	0	5	3	1	0	0	0	0	0	0	0	0	0	0	1	0	0	0	0	0	0	0	0	0	0	0	1
Otu00597	Bacteria	Proteobacteria	Betaproteobacteria	Nitrosomonadales	Thiobacillaceae	Thiobacillus	0	0	0	0	0	0	0	0	0	0	0	0	0	0	0	0	0	0	0	0	3	0	5	9	0	0	0	0	0	0	0	0	0	0	0	0	0	0	0	0	0	0	0
Otu00598	Bacteria	Proteobacteria	Betaproteobacteria	Rhodocyclales	Zoogloeaceae	Thauera	0	0	0	0	1	0	1	0	0	0	0	0	1	0	1	0	2	1	0	0	3	0	0	1	0	0	0	0	1	1	0	5	0	1	0	0	0	0	0	0	0	0	0
Otu00599	Bacteria	Proteobacteria	Gammaproteobacteria	Xanthomonadales	Rhodanobacteraceae	Tahibacter	0	0	0	1	0	0	0	0	0	0	0	0	0	0	0	0	0	0	0	0	0	0	0	0	0	0	0	0	0	0	0	1	1	0	0	7	0	0	0	2	4	2	2
Otu00600	Bacteria	Bacteroidetes	Flavobacteriia	Flavobacteriales	Crocinitomicaceae	Fluviicola	0	0	0	0	0	0	0	0	0	0	0	0	0	0	0	0	0	0	0	0	0	0	0	0	0	0	0	0	0	0	0	0	0	0	0	0	0	0	0	0	0	0	5
Otu00601	Bacteria	Proteobacteria	Gammaproteobacteria	Pseudomonadales	Pseudomonadaceae	Pseudomonas	0	0	0	0	0	0	0	1	0	0	0	0	3	0	0	1	2	5	5	0	1	0	0	0	0	0	0	0	0	0	0	1	0	0	0	0	0	0	0	0	0	0	0
Otu00602	Bacteria	Proteobacteria	Betaproteobacteria	Burkholderiales	Comamonadaceae	Variovorax	0	0	0	0	0	0	0	0	0	0	0	0	0	0	0	0	0	0	0	0	0	0	0	0	0	0	0	0	0	0	0	0	0	0	0	0	0	0	0	0	0	0	0
Otu00603	Bacteria	Chloroflexi	Caldilineae	Caldilineales	Caldilineaceae	Litorilinea	1	1	0	0	0	0	1	0	0	0	0	0	0	0	0	0	0	0	0	0	0	0	0	0	0	0	0	1	0	0	0	0	0	0	0	0	6	2	1	2	3	1	0
Otu00604	Bacteria	Proteobacteria	Oligoflexia	Bdellovibrionales	Bdellovibrionaceae	Bdellovibrio	2	2	0	0	0	0	0	1	0	0	0	0	0	0	0	0	0	0	0	0	0	0	4	2	0	0	0	0	0	0	0	0	0	0	0	0	5	2	1	0	0	0	0
Otu00605	Bacteria	Actinobacteria	Actinomycetia	Corynebacteriales	Corynebacteriaceae	Corynebacterium	0	0	0	0	0	0	5	0	2	0	0	0	5	0	0	0	0	0	3	2	0	2	0	0	0	0	0	0	0	0	0	0	0	0	0	0	0	0	0	0	0	0	0
Otu00606	Bacteria	Proteobacteria	Epsilonproteobacteria	Campylobacterales	Campylobacteraceae	Aliarcobacter	0	0	0	0	0	0	0	0	0	0	0	0	0	0	0	0	0	1	1	6	2	3	2	0	0	0	0	0	0	0	0	0	0	0	0	0	0	0	0	0	0	0	0
Otu00607	Bacteria	Chlamydiae	Chlamydiia	Parachlamydiales	Parachlamydiaceae	Parachlamydia	0	1	0	0	0	0	0	1	0	0	0	0	0	0	0	0	0	0	0	0	0	0	0	1	0	0	0	0	0	0	0	0	0	0	0	0	4	10	1	1	0	0	0
Otu00608	Bacteria	Proteobacteria	Alphaproteobacteria	Caulobacterales	Caulobacteraceae	Brevundimonas	0	0	0	0	0	0	0	1	0	1	0	0	2	4	0	0	1	0	0	0	0	0	0	0	1	2	0	3	1	0	0	0	0	0	0	0	1	0	1	1	0	0	0
Otu00609	Bacteria	Actinobacteria	Actinomycetia	Corynebacteriales	Corynebacteriaceae	Corynebacterium	1	0	0	0	0	0	0	0	0	2	1	0	1	0	0	1	0	1	1	1	2	0	1	1	1	4	0	0	0	0	0	0	0	0	1	0	0	0	0	0	0	0	0
Otu00610	Bacteria	Proteobacteria	Betaproteobacteria	Rhodocyclales	Zoogloeaceae	Azoarcus	0	0	0	0	0	0	0	2	0	0	1	0	1	1	0	0	1	1	1	0	0	0	0	1	0	0	0	0	0	0	0	6	2	0	1	1	0	0	0	0	0	0	0
Otu00611	Bacteria	Deinococcus-Thermus	Deinococci	Deinococcales	Deinococcaceae	Deinococcus	1	0	0	0	2	1	2	2	3	0	1	0	0	0	0	0	0	0	0	0	0	0	1	2	1	0	2	1	0	0	0	0	0	0	0	0	0	0	0	0	0	0	0
Otu00612	Bacteria	Proteobacteria	Gammaproteobacteria	Xanthomonadales	Xanthomonadaceae	Luteimonas	0	0	0	0	4	0	3	4	1	0	0	2	0	2	0	1	0	0	0	0	0	0	0	0	0	0	0	0	0	0	0	1	0	0	0	0	0	0	0	0	1	0	0
Otu00613	Bacteria	Bacteroidetes	Bacteroidia	Marinilabiliales	Marinilabiliaceae	Alkalitalea	0	0	0	0	0	1	0	0	0	0	0	0	1	0	0	0	0	0	0	0	0	0	0	0	0	0	0	0	0	0	0	0	0	0	0	0	0	2	0	0	10	4	1
Otu00614	Bacteria	Proteobacteria	Epsilonproteobacteria	Campylobacterales	Campylobacteraceae	Aliarcobacter	0	0	0	0	0	0	0	0	0	0	0	0	0	0	0	0	0	0	0	0	0	0	0	0	0	0	0	0	0	0	0	0	0	0	0	0	0	0	0	0	0	0	0
Otu00615	Bacteria	Bacteroidetes	Saprospiria	Saprospirales	Haliscomenobacteraceae	Phaeodactylibacter	2	2	0	1	1	0	0	0	0	0	0	0	0	0	0	0	0	0	0	0	0	0	0	0	0	0	1	0	0	0	0	0	0	0	0	0	2	0	1	4	3	1	0
Otu00616	Bacteria	Proteobacteria	Alphaproteobacteria	Hyphomicrobiales	Phyllobacteriaceae	Aquamicrobium	0	0	0	0	0	0	0	0	2	0	0	0	0	0	0	0	0	1	0	3	0	4	1	2	0	0	0	0	0	0	0	0	0	0	1	0	0	0	2	0	1	0	0
Otu00617	Bacteria	Proteobacteria	Alphaproteobacteria	Hyphomicrobiales	Rhizobiaceae	Rhizobium	0	0	0	0	0	0	0	1	3	0	0	0	5	3	1	3	0	1	1	0	0	0	0	0	0	0	0	0	0	0	0	0	0	0	0	0	0	0	0	0	0	0	0
Otu00618	Bacteria	Proteobacteria	Gammaproteobacteria	Pseudomonadales	Pseudomonadaceae	Pseudomonas	0	0	0	0	3	0	0	0	0	0	0	0	1	0	1	1	2	3	1	1	0	2	0	0	0	0	0	0	0	0	0	1	0	0	0	0	0	2	0	0	0	0	0
Otu00619	Bacteria	Verrucomicrobia	Verrucomicrobiae	Verrucomicrobiales	Verrucomicrobiaceae	Luteolibacter	6	6	1	0	1	0	0	0	0	0	0	0	0	0	0	0	0	0	0	0	0	0	0	0	2	1	0	0	0	0	0	0	0	0	0	0	1	0	0	0	0	0	0
Otu00620	Bacteria	Proteobacteria	Deltaproteobacteria	Desulfobacterales	Desulfobulbaceae	Desulfobulbus	0	0	1	1	1	0	0	0	1	3	0	0	1	1	1	1	0	1	0	0	0	1	0	0	0	0	1	1	1	0	1	0	0	0	0	1	0	0	0	0	0	0	0
Otu00621	Bacteria	Bacteroidetes	Flavobacteriia	Flavobacteriales	Flavobacteriaceae	Flavobacterium	0	0	5	2	0	0	0	0	0	0	0	0	0	0	0	0	0	0	0	0	0	0	0	0	1	0	1	0	3	1	0	0	0	1	0	0	0	0	1	1	1	1	0
Otu00622	Bacteria	Proteobacteria	Betaproteobacteria	Burkholderiales	Comamonadaceae	Hydrogenophaga	0	0	0	0	4	2	4	0	0	0	0	0	0	0	1	0	0	1	0	0	0	0	0	0	0	2	0	0	0	1	0	0	0	0	0	0	0	1	1	0	1	0	0
Otu00623	Bacteria	Proteobacteria	Betaproteobacteria	Burkholderiales	Comamonadaceae	Variovorax	0	0	1	0	1	0	0	0	0	0	0	0	1	0	0	0	0	0	0	0	0	0	0	0	0	0	0	0	0	0	0	0	0	0	0	0	2	6	4	1	0	1	0
Otu00624	Bacteria	Verrucomicrobia	Opitutae	Opitutales	Opitutaceae	Lacunisphaera	0	0	0	0	0	0	0	0	1	0	0	2	1	0	0	0	0	0	0	3	0	1	1	2	1	0	0	0	1	0	0	0	0	0	0	0	1	1	2	0	0	0	0
Otu00625	Bacteria	Bacteroidetes	Bacteroidia	Bacteroidales	Williamwhitmaniaceae	Williamwhitmania	0	0	0	0	0	0	0	0	0	0	0	0	0	0	0	1	0	0	0	0	0	0	0	0	0	0	0	0	0	0	0	0	0	0	1	0	0	0	0	0	0	0	0
Otu00626	Bacteria	Firmicutes	Tissierellia			Sedimentibacter	0	0	0	0	0	0	0	0	0	0	0	1	0	0	6	5	0	0	0	0	0	0	0	0	0	0	0	0	0	0	0	0	0	0	0	0	0	0	2	3	0	0	0
Otu00627	Bacteria	Proteobacteria	Alphaproteobacteria	Caulobacterales	Caulobacteraceae	Brevundimonas	0	0	0	1	0	0	0	0	0	0	0	0	0	0	0	0	0	0	0	0	0	0	0	0	0	0	1	0	0	0	0	0	0	0	0	0	6	1	2	3	1	2	0
Otu00628	Bacteria	Actinobacteria	Actinomycetia	Corynebacteriales	Corynebacteriaceae	Corynebacterium	0	0	0	0	2	0	0	0	0	0	2	0	0	0	1	1	0	0	0	0	1	3	1	0	0	2	2	0	0	1	0	0	0	0	0	0	0	1	0	0	0	0	0
Otu00629	Bacteria	Bacteroidetes	Chitinophagia	Chitinophagales	Chitinophagaceae	Terrimonas	0	0	0	0	1	0	0	0	0	0	0	0	1	0	0	1	0	1	2	0	0	0	1	1	0	0	0	0	0	0	1	5	2	1	0	0	0	0	0	0	0	0	0
Otu00630	Bacteria	Proteobacteria	Betaproteobacteria	Burkholderiales	Comamonadaceae	Acidovorax	0	1	0	0	0	0	1	0	0	0	0	0	0	0	0	0	0	0	0	0	1	1	0	2	6	0	1	0	0	0	1	0	0	0	0	0	1	1	0	0	0	0	0
Otu00631	Bacteria	Bacteroidetes	Chitinophagia	Chitinophagales	Chitinophagaceae	Terrimonas	0	0	0	0	1	1	0	0	0	0	1	0	1	0	0	1	1	0	1	1	1	0	0	0	0	0	1	2	0	0	2	0	0	0	0	1	0	0	0	0	0	1	0
Otu00632	Bacteria	Proteobacteria	Alphaproteobacteria	Hyphomicrobiales	Hyphomicrobiaceae	Aquabacter	0	0	0	0	1	0	0	0	0	0	0	0	1	2	0	1	2	1	1	1	1	0	0	3	0	0	0	0	0	0	0	0	0	0	0	0	2	0	0	0	0	0	0
Otu00633	Bacteria	Proteobacteria	Betaproteobacteria	Rhodocyclales	Azonexaceae	Dechloromonas	0	0	0	0	0	0	0	0	0	0	0	0	0	0	0	0	0	0	0	0	0	0	0	0	0	0	0	0	0	0	1	0	0	0	0	0	0	0	0	0	0	2	6
Otu00634	Bacteria	Proteobacteria	Gammaproteobacteria	Enterobacterales	Morganellaceae	Morganella	0	0	0	0	0	0	0	0	0	0	0	0	0	0	0	0	0	0	0	0	2	0	0	0	0	0	0	0	0	0	0	0	0	0	0	0	0	0	0	0	0	0	0
Otu00635	Bacteria	Bacteroidetes	Chitinophagia	Chitinophagales	Chitinophagaceae	Terrimonas	0	1	0	0	0	0	0	0	0	0	0	0	0	0	0	0	0	0	0	0	0	0	0	0	1	0	0	0	0	0	0	0	7	7	0	0	0	0	0	0	0	0	0
Otu00636	Bacteria	Proteobacteria	Gammaproteobacteria	Xanthomonadales	Xanthomonadaceae	Stenotrophomonas	0	0	0	0	0	0	0	0	0	0	0	0	1	0	0	0	1	0	1	1	1	0	0	0	0	0	0	0	0	0	0	10	0	0	0	0	0	0	0	0	0	0	0
Otu00637	Bacteria	Bacteroidetes	Bacteroidia	Bacteroidales	Dysgonomonadaceae	Dysgonomonas	0	0	0	1	0	0	0	0	0	1	2	0	9	1	0	1	0	1	0	0	0	0	0	0	0	0	0	0	0	0	0	0	0	0	0	0	0	0	0	0	0	0	0
Otu00638	Bacteria	Proteobacteria	Betaproteobacteria	Burkholderiales	Burkholderiaceae	Lautropia	0	0	0	0	0	0	0	0	0	0	0	0	0	0	0	0	0	0	0	0	0	0	0	0	0	0	0	0	0	0	0	0	0	0	0	0	0	0	1	0	1	2	2
Otu00639	Bacteria	Proteobacteria	Gammaproteobacteria	Xanthomonadales	Xanthomonadaceae	Stenotrophomonas	0	0	0	0	0	0	0	0	1	0	0	0	2	0	0	1	1	1	0	1	0	0	0	0	0	0	0	0	0	0	0	0	1	0	0	0	0	0	0	0	1	0	0
Otu00640	Bacteria	Proteobacteria	Betaproteobacteria	Burkholderiales	Comamonadaceae	Comamonas	0	0	1	0	0	0	0	0	0	0	0	0	0	0	0	0	0	0	0	0	0	0	0	0	0	0	0	0	0	0	1	2	4	0	2	1	0	0	0	0	0	0	0
Otu00641	Bacteria	Firmicutes	Clostridia	Eubacteriales	Vallitaleaceae	Petrocella	0	0	0	0	0	0	1	0	0	0	0	0	0	0	0	0	0	0	0	0	0	0	0	0	0	2	0	0	0	0	0	0	0	0	0	0	0	0	7	1	1	3	0
Otu00642	Bacteria	Proteobacteria	Alphaproteobacteria	Sphingomonadales	Sphingomonadaceae	Sphingopyxis	0	1	0	0	1	3	0	0	1	1	0	0	0	0	0	0	0	0	0	0	0	0	0	0	1	0	3	1	0	0	0	1	0	0	0	0	0	0	0	0	1	1	0
Otu00643	Bacteria	Proteobacteria	Alphaproteobacteria	Hyphomicrobiales	Chelatococcaceae	Chelatococcus	0	1	0	0	0	0	2	0	1	4	0	1	0	0	2	0	0	0	0	0	1	0	1	0	0	0	0	1	0	0	0	0	0	0	0	0	0	0	1	0	0	0	0
Otu00644	Bacteria	Acidobacteria	Holophagae	Holophagales	Holophagaceae	Holophaga	0	1	1	0	0	0	0	0	1	0	0	1	0	0	0	4	1	0	0	0	0	0	0	0	0	4	0	1	0	0	0	0	0	0	0	0	0	0	0	1	0	0	0
Otu00645	Bacteria	Proteobacteria	Betaproteobacteria	Burkholderiales	Comamonadaceae	Variovorax	5	1	1	0	0	1	1	0	0	0	0	0	0	0	0	0	0	1	0	0	0	0	0	0	3	1	0	0	0	0	0	0	0	0	0	0	1	0	0	0	0	0	0
Otu00646	Bacteria	Bacteroidetes	Sphingobacteriia	Sphingobacteriales	Sphingobacteriaceae	Pedobacter	2	0	0	0	0	0	0	0	0	0	0	1	0	0	0	0	0	0	0	0	0	0	1	2	0	0	0	0	1	0	2	2	1	2	0	1	0	0	0	0	0	0	0
Otu00647	Bacteria	Proteobacteria	Betaproteobacteria	Burkholderiales	Comamonadaceae	Diaphorobacter	0	0	2	1	0	1	0	0	0	0	0	0	0	0	0	0	0	0	0	0	0	0	0	0	0	0	0	0	0	0	0	0	0	0	0	0	1	1	0	0	0	0	0
Otu00648	Bacteria	Proteobacteria	Gammaproteobacteria	Enterobacterales	Erwiniaceae	Erwinia	0	0	0	0	0	0	0	0	0	0	0	0	0	0	0	0	0	1	3	0	6	1	0	1	0	0	0	0	0	0	0	0	0	0	0	0	0	0	0	0	0	0	0
Otu00649	Bacteria	Proteobacteria	Deltaproteobacteria	Desulfovibrionales	Desulfovibrionaceae	Desulfovibrio	0	0	0	0	0	0	0	0	0	0	0	0	0	0	0	0	0	0	0	0	0	1	0	0	0	0	0	0	0	0	0	0	0	0	0	0	0	0	0	0	0	0	0
Otu00650	Bacteria	Proteobacteria	Gammaproteobacteria	Xanthomonadales	Rhodanobacteraceae	Chiayiivirga	0	1	2	3	0	1	0	0	0	0	0	0	0	0	0	0	0	0	0	0	0	0	0	0	2	2	1	0	1	1	0	0	0	0	1	0	0	0	0	0	0	0	0
Otu00651	Bacteria	Proteobacteria	Gammaproteobacteria	Pseudomonadales	Pseudomonadaceae	Pseudomonas	0	0	0	0	0	0	0	0	0	0	0	0	0	0	0	0	0	0	0	0	0	0	0	0	0	0	0	0	0	0	0	0	0	0	0	0	0	0	0	0	0	0	1
Otu00652	Bacteria	Bacteroidetes	Flavobacteriia	Flavobacteriales	Crocinitomicaceae	Fluviicola	0	0	0	0	0	0	0	0	0	0	0	0	0	0	0	0	0	0	0	0	0	0	0	0	0	0	0	0	0	0	0	0	0	0	1	0	0	0	0	0	0	0	5
Otu00653	Bacteria	Proteobacteria	Alphaproteobacteria	Hyphomicrobiales	Rhizobiaceae	Rhizobium	0	0	0	0	0	0	0	0	0	1	1	0	1	0	0	0	1	1	2	1	0	0	0	0	0	1	0	1	1	0	2	1	0	0	0	0	0	0	0	1	0	0	0
Otu00654	Bacteria	Proteobacteria	Alphaproteobacteria	Rhodospirillales	Rhodospirillaceae	Ferrovibrio	0	0	0	0	0	0	0	0	0	0	0	0	0	0	0	0	0	0	0	0	0	0	0	0	0	0	0	0	0	0	0	0	0	0	0	0	6	4	2	1	1	1	0
Otu00655	Bacteria	Proteobacteria	Betaproteobacteria	Burkholderiales	Comamonadaceae	Acidovorax	4	1	1	0	0	0	0	0	0	1	0	0	0	0	0	0	0	0	0	0	0	0	0	0	0	0	0	0	0	0	1	3	0	2	0	1	0	0	0	0	0	1	0
Otu00656	Bacteria	Proteobacteria	Gammaproteobacteria	Xanthomonadales	Xanthomonadaceae	Luteimonas	0	0	1	1	0	0	0	0	0	0	2	0	0	1	0	0	0	0	0	0	2	0	0	0	0	0	0	0	3	0	0	4	0	0	0	1	0	0	0	0	0	0	0
Otu00657	Bacteria	Bacteroidetes	Chitinophagia	Chitinophagales	Chitinophagaceae	Edaphocola	3	0	0	0	0	0	0	0	0	0	0	0	0	0	0	0	0	0	0	0	0	0	0	1	1	1	0	2	1	0	0	0	0	0	0	0	2	2	1	1	0	0	0
Otu00658	Bacteria	Bacteroidetes	Flavobacteriia	Flavobacteriales	Crocinitomicaceae	Fluviicola	0	0	0	0	0	0	0	0	0	0	0	0	0	0	0	0	0	0	0	0	3	0	1	0	0	0	0	0	0	0	0	0	0	0	0	0	0	0	0	0	0	0	2
Otu00659	Bacteria	Bacteroidetes	Flavobacteriia	Flavobacteriales	Crocinitomicaceae	Fluviicola	0	0	0	0	0	0	0	0	0	0	0	0	0	0	0	0	0	0	0	0	0	0	0	0	0	0	0	0	0	0	0	0	0	0	0	0	0	0	0	0	1	0	2
Otu00660	Bacteria	Bacteroidetes	Bacteroidia	Bacteroidales	Dysgonomonadaceae	Proteiniphilum	0	0	0	0	1	0	0	1	1	1	0	0	1	0	0	1	0	0	0	0	1	1	0	2	1	1	0	0	1	0	0	0	0	0	0	0	0	0	2	0	0	0	0
Otu00661	Bacteria	Proteobacteria	Oligoflexia	Bdellovibrionales	Bdellovibrionaceae	Bdellovibrio	0	0	0	0	0	0	0	0	0	0	0	0	0	0	0	0	0	0	0	0	0	1	2	7	0	0	0	0	0	0	0	0	0	0	0	0	0	0	0	0	2	2	1
Otu00662	Bacteria	Proteobacteria	Gammaproteobacteria	Moraxellales	Moraxellaceae	Acinetobacter	0	0	0	0	0	0	1	0	6	6	0	0	1	1	0	0	0	0	0	0	0	0	0	0	0	0	0	0	0	0	0	0	0	0	0	0	0	0	0	0	0	0	0
Otu00663	Bacteria	Proteobacteria	Gammaproteobacteria	Moraxellales	Moraxellaceae	Acinetobacter	0	0	0	0	0	0	0	0	0	0	0	0	0	0	0	0	0	0	0	0	0	0	0	0	0	0	0	0	0	0	0	0	0	0	0	3	0	0	0	0	0	0	0
Otu00664	Bacteria	Proteobacteria	Betaproteobacteria	Burkholderiales	Comamonadaceae	Simplicispira	0	0	0	0	0	0	2	0	1	0	0	0	3	0	0	0	0	0	0	0	0	0	1	2	0	0	1	0	0	0	1	0	0	0	0	1	0	0	0	0	0	0	0
Otu00665	Bacteria	Proteobacteria	Gammaproteobacteria	Moraxellales	Moraxellaceae	Acinetobacter	0	1	0	0	0	0	0	0	0	0	0	0	0	0	0	0	0	0	0	0	0	0	0	0	1	0	0	0	0	0	0	0	0	0	0	0	0	1	0	1	1	0	0
Otu00666	Bacteria	Proteobacteria	Gammaproteobacteria	Pseudomonadales	Pseudomonadaceae	Pseudomonas	0	0	0	0	0	0	0	0	0	0	0	0	0	0	0	0	0	0	0	0	1	1	0	0	0	0	0	0	0	0	0	0	0	0	0	0	0	0	0	0	0	0	1
Otu00667	Bacteria	Proteobacteria	Alphaproteobacteria	Hyphomicrobiales	Brucellaceae	Brucella	0	0	0	0	1	0	5	1	1	0	0	1	0	0	0	1	1	1	0	0	0	0	0	0	0	0	0	0	0	0	1	1	0	0	0	0	0	0	0	0	0	0	0
Otu00668	Bacteria	Proteobacteria	Gammaproteobacteria	Moraxellales	Moraxellaceae	Acinetobacter	0	0	1	1	0	0	0	0	1	1	4	0	4	0	0	1	1	0	0	0	0	0	0	0	0	0	0	0	0	0	0	0	0	0	0	0	0	0	0	0	0	0	0
Otu00669	Bacteria	Proteobacteria	Alphaproteobacteria	Caulobacterales	Caulobacteraceae	Brevundimonas	0	0	0	0	1	0	5	0	0	0	0	0	0	0	3	1	0	0	0	1	0	0	0	0	0	1	0	0	0	0	0	0	0	0	0	0	0	1	1	0	0	0	0
Otu00670	Bacteria	Proteobacteria	Alphaproteobacteria	Hyphomicrobiales	Rhizobiaceae	Rhizobium	0	0	0	0	0	0	0	0	0	1	1	1	8	0	0	0	0	0	0	0	0	0	0	0	0	0	0	0	0	2	1	0	0	0	0	0	0	0	0	0	0	0	0
Otu00671	Bacteria	Proteobacteria	Alphaproteobacteria	Rhodospirillales	Acetobacteraceae	Roseomonas	0	0	0	0	1	0	0	1	0	0	0	1	0	0	0	0	0	0	0	0	0	2	0	2	0	0	0	0	0	0	0	0	0	0	0	0	1	1	2	0	1	2	0
Otu00672	Bacteria	Bacteroidetes	Bacteroidia	Bacteroidales	Dysgonomonadaceae	Dysgonomonas	1	0	0	1	0	0	0	0	0	0	0	0	0	0	0	0	0	0	0	0	0	0	0	1	4	4	2	0	1	0	0	0	0	0	0	0	0	0	0	0	0	0	0
Otu00673	Bacteria	Bacteroidetes	Sphingobacteriia	Sphingobacteriales	Sphingobacteriaceae	Nubsella	0	0	1	0	0	0	0	0	0	0	0	0	0	0	0	0	0	0	0	0	0	0	0	0	0	0	0	0	1	0	0	0	1	0	0	0	0	0	1	0	5	3	1
Otu00674	Bacteria	Proteobacteria	Betaproteobacteria	Nitrosomonadales	Sulfuricellaceae	Sulfurirhabdus	0	0	0	0	0	0	0	0	0	0	0	0	0	0	0	0	0	0	0	0	0	0	1	0	0	0	0	0	0	0	0	0	0	0	0	0	0	0	0	0	0	0	2
Otu00675	Bacteria	Actinobacteria	Actinomycetia	Micrococcales	Microbacteriaceae	Glaciibacter	0	0	0	0	0	0	0	0	0	0	0	0	2	0	1	4	1	5	0	0	0	0	1	0	0	0	0	0	0	0	0	0	0	0	0	0	0	0	0	0	0	0	0
Otu00676	Bacteria	Proteobacteria	Betaproteobacteria	Burkholderiales	Alcaligenaceae	Bordetella	0	0	0	0	0	0	0	0	0	0	0	0	0	0	0	0	0	0	0	0	2	0	7	5	0	0	0	0	0	0	0	0	0	0	0	0	0	0	0	0	0	0	0
Otu00677	Bacteria	Bacteroidetes	Cytophagia	Cytophagales	Fulvivirgaceae	Fulvivirga	1	1	0	0	0	0	0	0	0	0	0	0	0	0	0	0	0	0	0	0	0	0	0	0	0	0	0	0	0	0	0	0	0	0	0	0	0	0	0	0	0	0	0
Otu00678	Bacteria	Actinobacteria	Actinomycetia	Corynebacteriales	Corynebacteriaceae	Corynebacterium	1	0	0	0	0	0	1	0	1	0	0	0	1	0	0	0	0	0	0	0	2	2	2	1	0	1	1	1	0	0	0	0	0	0	0	0	0	0	0	0	0	0	0
Otu00679	Bacteria	Bacteroidetes	Flavobacteriia	Flavobacteriales	Flavobacteriaceae	Flavobacterium	0	0	1	0	0	0	0	0	0	0	0	0	0	0	0	0	0	0	0	0	0	0	0	0	0	0	0	0	2	0	0	1	0	0	0	1	0	0	2	0	5	2	0
Otu00680	Bacteria	Bacteroidetes	Chitinophagia	Chitinophagales	Chitinophagaceae	Terrimonas	1	0	0	0	0	0	0	0	0	0	0	0	0	0	0	0	0	0	0	0	0	6	0	4	0	0	0	0	0	0	0	0	0	1	0	0	0	0	2	0	0	0	0
Otu00681	Bacteria	Proteobacteria	Betaproteobacteria	Burkholderiales	Comamonadaceae	Acidovorax	0	0	0	0	0	0	0	0	0	1	0	0	0	1	0	0	0	1	0	0	1	0	0	1	0	0	0	0	0	1	0	4	0	0	0	0	0	0	0	1	0	0	0
Otu00682	Bacteria	Firmicutes	Clostridia	Eubacteriales	Oscillospiraceae	Ethanoligenens	1	0	0	0	1	2	2	1	1	3	0	0	1	0	0	0	0	0	0	0	0	0	0	0	0	1	0	0	0	1	0	0	0	0	0	0	0	0	0	0	0	0	0
Otu00683	Bacteria	Proteobacteria	Betaproteobacteria	Rhodocyclales	Azonexaceae	Azonexus	0	0	0	0	1	1	2	0	0	0	0	0	0	0	2	0	1	0	3	0	0	0	0	1	0	1	0	0	0	0	0	0	0	0	0	0	0	1	1	0	0	0	0
Otu00684	Bacteria	Proteobacteria	Gammaproteobacteria	Moraxellales	Moraxellaceae	Acinetobacter	0	0	0	0	0	2	1	0	0	0	0	0	0	0	0	0	0	0	0	0	0	0	0	0	0	1	0	0	0	0	0	0	0	0	0	0	1	7	2	0	0	0	0
Otu00685	Bacteria	Proteobacteria	Epsilonproteobacteria	Campylobacterales	Campylobacteraceae	Sulfurospirillum	0	0	0	0	0	0	0	0	0	0	0	0	0	0	0	0	0	0	0	0	0	0	0	0	0	0	0	0	0	0	0	0	0	0	0	0	0	0	0	0	0	0	0
Otu00686	Bacteria	Proteobacteria	Oligoflexia	Bdellovibrionales	Bdellovibrionaceae	Bdellovibrio	0	0	0	0	0	0	0	0	0	0	0	0	1	0	1	1	1	0	0	0	0	0	5	4	0	0	0	0	0	0	0	0	0	0	0	0	0	0	0	0	0	0	1
Otu00687	Bacteria	Proteobacteria	Alphaproteobacteria	Caulobacterales	Caulobacteraceae	Brevundimonas	0	0	0	0	0	0	0	0	1	0	0	0	0	0	0	0	1	11	0	0	0	0	0	1	0	0	0	0	0	0	0	0	0	0	0	0	0	0	0	0	0	0	0
Otu00688	Bacteria	Proteobacteria	Gammaproteobacteria	Legionellales	Legionellaceae	Legionella	0	0	3	6	0	0	0	0	0	0	0	0	0	0	0	0	0	0	0	0	0	0	0	0	0	0	0	0	0	0	2	2	1	0	0	0	0	0	0	0	0	0	0
Otu00689	Bacteria	Bacteroidetes	Flavobacteriia	Flavobacteriales	Flavobacteriaceae	Flavobacterium	0	3	0	0	0	0	0	0	2	3	0	0	2	0	0	0	0	1	0	0	0	0	0	0	0	0	0	0	0	0	0	0	0	0	0	1	0	0	0	0	0	1	0
Otu00690	Bacteria	Proteobacteria	Alphaproteobacteria	Hyphomicrobiales	Phyllobacteriaceae	Pseudaminobacter	0	0	0	0	0	0	0	0	0	0	0	0	0	0	0	0	0	0	0	0	0	0	0	0	0	0	0	0	0	0	0	2	0	0	0	0	0	0	0	0	0	2	0
Otu00691	Bacteria	Proteobacteria	Gammaproteobacteria	Xanthomonadales	Xanthomonadaceae	Pseudoxanthomonas	0	0	0	1	0	0	0	0	0	0	1	0	0	0	0	0	1	0	0	0	0	0	0	0	0	1	0	0	1	0	1	0	1	0	0	1	1	1	0	0	1	1	0
Otu00692	Bacteria	Bacteroidetes	Flavobacteriia	Flavobacteriales	Crocinitomicaceae	Fluviicola	0	0	0	0	0	0	0	0	0	0	0	0	0	0	0	0	0	0	0	0	0	0	0	1	0	0	0	0	0	0	0	0	0	0	0	0	0	0	0	0	0	0	0
Otu00693	Bacteria	Proteobacteria	Gammaproteobacteria	Pseudomonadales	Pseudomonadaceae	Pseudomonas	0	0	0	0	0	0	0	0	0	0	0	0	0	0	0	0	0	0	0	0	2	1	1	2	0	0	0	0	0	0	0	0	0	0	0	0	0	0	0	0	0	0	0
Otu00694	Bacteria	Proteobacteria	Gammaproteobacteria	Pseudomonadales	Pseudomonadaceae	Pseudomonas	0	0	0	0	0	0	3	0	0	1	0	0	0	0	0	2	0	1	1	0	0	0	0	0	1	0	0	0	0	0	0	0	1	0	0	0	0	0	3	0	0	0	0
Otu00695	Bacteria	Proteobacteria	Alphaproteobacteria	Caulobacterales	Caulobacteraceae	Brevundimonas	0	0	0	0	1	0	0	0	0	0	0	0	0	0	0	0	0	0	0	0	0	0	0	1	0	0	0	1	0	0	3	1	0	0	0	0	0	5	0	0	1	0	0
Otu00696	Bacteria	Proteobacteria	Alphaproteobacteria	Caulobacterales	Caulobacteraceae	Brevundimonas	1	0	0	0	0	0	0	0	1	0	1	0	0	1	0	1	0	1	0	0	1	0	0	2	0	0	1	0	1	0	0	0	0	0	0	0	0	2	0	0	0	0	0
Otu00697	Bacteria	Proteobacteria	Gammaproteobacteria	Pseudomonadales	Pseudomonadaceae	Pseudomonas	0	0	0	0	4	0	1	0	0	0	0	0	0	0	0	0	0	1	0	1	0	0	0	0	1	3	0	0	0	0	0	0	0	0	0	0	0	1	1	0	0	0	0
Otu00698	Bacteria	Proteobacteria	Betaproteobacteria	Burkholderiales	Comamonadaceae	Pelomonas	0	1	0	0	0	0	2	1	0	0	0	0	0	0	3	0	0	0	0	0	0	0	0	0	0	1	0	0	0	0	0	0	0	0	0	0	1	2	1	1	0	0	0
Otu00699	Bacteria	Proteobacteria	Alphaproteobacteria	Hyphomicrobiales	Phyllobacteriaceae	Nitratireductor	0	0	0	0	0	0	0	0	0	0	0	0	0	0	0	0	0	0	0	0	2	1	6	4	0	0	0	0	0	0	0	0	0	0	0	0	0	0	0	0	0	0	0
Otu00700	Bacteria	Proteobacteria	Gammaproteobacteria	Pseudomonadales	Pseudomonadaceae	Pseudomonas	0	0	0	0	0	0	0	0	0	0	1	2	2	3	3	2	0	0	0	0	0	0	0	0	0	0	0	0	0	0	0	0	0	0	0	0	0	0	0	0	0	0	0
Otu00701	Bacteria	Proteobacteria	Betaproteobacteria	Rhodocyclales	Zoogloeaceae	Thauera	0	0	0	0	1	0	3	2	0	1	0	0	0	0	0	0	0	0	0	0	0	0	0	0	0	0	0	0	1	0	2	2	1	0	0	0	0	0	0	0	0	0	0
Otu00702	Bacteria	Verrucomicrobia	Verrucomicrobiae	Verrucomicrobiales	Verrucomicrobiaceae	Prosthecobacter	0	0	0	0	0	0	0	0	0	0	1	0	0	0	0	0	0	0	0	0	0	0	0	1	0	0	0	0	0	0	0	0	0	0	0	0	0	0	2	1	5	2	0
Otu00703	Bacteria	Proteobacteria	Epsilonproteobacteria	Campylobacterales	Campylobacteraceae	Aliarcobacter	0	0	0	0	0	0	0	0	0	0	0	0	0	0	0	0	0	0	4	0	3	0	0	1	0	0	0	0	0	0	0	0	0	0	0	0	0	0	0	0	0	0	0
Otu00704	Bacteria	Proteobacteria	Oligoflexia	Silvanigrellales	Silvanigrellaceae	Silvanigrella	0	0	0	0	0	0	0	0	0	0	0	2	0	0	0	1	0	1	0	0	0	0	3	4	1	0	0	0	0	0	0	0	0	0	0	0	0	0	0	0	0	0	0
Otu00705	Bacteria	Proteobacteria	Alphaproteobacteria	Sphingomonadales	Sphingomonadaceae	Novosphingobium	0	1	0	0	0	3	1	0	2	1	0	0	0	0	0	1	0	0	0	0	0	0	0	0	0	0	2	1	0	0	0	0	0	0	0	0	0	0	0	0	0	0	0
Otu00706	Bacteria	Bacteroidetes	Chitinophagia	Chitinophagales	Chitinophagaceae	Niabella	0	0	0	0	0	0	0	0	0	0	0	1	0	0	0	1	0	0	1	0	0	2	2	4	0	0	0	0	0	0	1	0	0	0	0	0	0	0	0	0	0	0	0
Otu00707	Bacteria	Proteobacteria	Gammaproteobacteria	Moraxellales	Moraxellaceae	Acinetobacter	0	0	0	0	0	0	0	0	0	0	0	0	0	0	0	0	0	0	0	0	0	0	0	0	0	0	0	0	0	0	0	0	0	0	0	0	0	0	0	0	0	1	1
Otu00708	Bacteria	Actinobacteria	Actinomycetia	Corynebacteriales	Gordoniaceae	Gordonia	0	0	0	0	0	0	3	1	2	2	0	0	0	0	0	0	0	0	0	0	2	0	0	0	0	1	0	1	0	0	0	0	0	0	0	0	0	0	0	0	0	0	0
Otu00709	Bacteria	Bacteroidetes	Chitinophagia	Chitinophagales	Chitinophagaceae	Mucibacter	0	0	0	0	1	3	0	0	1	0	0	0	0	0	0	0	0	0	0	0	0	0	0	0	0	0	0	0	0	0	0	0	0	0	0	0	0	2	2	1	0	1	0
Otu00710	Bacteria	Bacteroidetes	Bacteroidia	Marinilabiliales	Prolixibacteraceae	Sunxiuqinia	0	0	0	0	0	0	0	0	0	0	0	0	0	0	0	0	0	0	0	0	0	0	0	0	0	0	0	0	0	0	0	0	0	0	0	0	0	0	0	0	0	0	0
Otu00711	Bacteria	Proteobacteria	Alphaproteobacteria	Rhodobacterales	Rhodobacteraceae	Cypionkella	0	1	0	0	0	0	1	0	0	0	0	0	0	0	0	0	0	0	0	0	0	0	0	0	0	2	1	1	0	0	0	0	0	0	1	1	0	1	0	1	2	0	0
Otu00712	Bacteria	Bacteroidetes	Bacteroidia	Bacteroidales	Paludibacteraceae	Paludibacter	0	0	2	0	1	1	1	1	0	0	0	0	0	0	1	0	0	0	0	0	0	0	0	0	1	0	0	0	0	1	0	0	0	0	0	0	2	0	0	0	0	0	0
Otu00713	Bacteria	Bacteroidetes	Bacteroidia	Bacteroidales	Dysgonomonadaceae	Proteiniphilum	0	0	0	0	0	0	0	1	0	0	0	1	1	1	0	1	0	0	0	0	0	2	1	0	0	0	0	0	0	0	0	0	0	0	0	0	0	1	1	2	0	0	0
Otu00714	Bacteria	Proteobacteria	Gammaproteobacteria	Pseudomonadales	Pseudomonadaceae	Azotobacter	0	0	0	0	0	1	0	0	3	0	1	0	4	1	0	0	0	1	0	0	0	0	0	1	0	0	0	0	0	0	0	0	0	0	0	0	0	0	0	0	0	0	0
Otu00715	Bacteria	Proteobacteria	Betaproteobacteria	Burkholderiales	Comamonadaceae	Acidovorax	0	0	0	0	0	0	0	0	0	0	0	0	1	1	1	2	0	0	0	1	0	1	1	0	0	0	0	0	0	0	0	0	0	0	0	0	0	0	0	0	0	0	0
Otu00716	Bacteria	Bacteroidetes	Chitinophagia	Chitinophagales	Chitinophagaceae	Terrimonas	5	0	0	0	0	0	0	0	0	0	0	0	0	0	0	0	0	0	0	0	0	0	0	0	0	1	2	1	0	0	1	1	0	0	0	0	1	0	0	0	0	0	0
Otu00717	Bacteria	Proteobacteria	Alphaproteobacteria	Hyphomicrobiales	Devosiaceae	Devosia	2	2	0	0	0	0	0	0	0	0	0	0	0	0	0	0	0	0	0	0	1	0	0	2	1	0	0	0	0	0	0	0	0	0	0	0	0	2	1	1	0	0	0
Otu00718	Bacteria	Actinobacteria	Actinomycetia	Corynebacteriales	Corynebacteriaceae	Corynebacterium	0	0	0	0	0	0	0	0	0	0	0	1	0	1	1	0	0	0	0	2	1	1	1	2	0	0	0	0	0	1	1	0	0	0	0	0	0	0	0	0	0	0	0
Otu00719	Bacteria	Firmicutes	Clostridia	Eubacteriales	Peptostreptococcaceae	Acetoanaerobium	0	0	2	0	2	0	0	0	0	0	0	0	2	0	0	0	0	0	0	0	0	0	0	0	2	2	0	0	0	0	0	0	0	0	0	0	0	0	0	0	0	0	0
Otu00720	Bacteria	Bacteroidetes	Sphingobacteriia	Sphingobacteriales	Sphingobacteriaceae	Pedobacter	0	1	0	0	0	0	0	0	0	0	1	0	0	0	0	0	0	0	0	0	0	0	0	0	0	0	5	0	0	2	0	1	0	0	0	0	0	1	1	0	0	0	0
Otu00721	Bacteria	Acidobacteria	Holophagae	Holophagales	Holophagaceae	Geothrix	0	0	0	0	0	0	0	0	0	0	0	0	0	0	0	0	0	0	0	0	0	0	0	0	0	0	0	0	0	0	0	0	0	0	0	0	0	1	0	0	0	0	0
Otu00722	Bacteria	Bacteroidetes	Chitinophagia	Chitinophagales	Chitinophagaceae	Terrimonas	1	1	0	0	0	0	0	0	0	0	0	1	0	0	0	0	0	0	0	2	0	1	1	0	0	0	0	0	0	2	0	0	1	0	1	0	0	1	0	0	0	0	0
Otu00723	Bacteria	Bacteroidetes	Chitinophagia	Chitinophagales	Chitinophagaceae	Edaphocola	0	0	0	0	0	0	0	0	0	0	1	0	0	0	0	1	0	1	0	2	0	3	0	1	0	0	0	0	0	0	0	1	0	0	0	0	0	0	1	0	0	0	0
Otu00724	Bacteria	Proteobacteria	Gammaproteobacteria	Pseudomonadales	Pseudomonadaceae	Pseudomonas	0	0	0	0	0	0	0	0	1	0	1	0	3	0	0	4	0	2	0	1	0	0	0	0	0	0	0	0	0	0	0	0	0	0	0	0	0	0	0	0	0	0	0
Otu00725	Bacteria	Proteobacteria	Alphaproteobacteria	Rhodospirillales	Rhodospirillaceae	Novispirillum	0	0	0	0	1	4	1	3	0	0	0	0	0	0	1	2	0	0	0	0	0	0	0	0	0	0	0	0	0	0	0	0	0	0	0	0	0	0	0	0	0	0	0
Otu00726	Bacteria	Verrucomicrobia	Opitutae	Opitutales	Opitutaceae	Oleiharenicola	0	0	0	0	0	0	0	0	0	0	0	0	0	0	0	0	0	0	0	0	0	0	2	1	0	0	0	0	0	0	0	3	1	0	1	1	0	1	0	1	1	0	0
Otu00727	Bacteria	Proteobacteria	Gammaproteobacteria	Xanthomonadales	Xanthomonadaceae	Luteimonas	1	0	0	0	0	0	1	3	0	1	0	0	2	0	0	0	0	0	0	0	0	1	0	0	0	0	1	0	0	0	0	0	0	1	0	0	0	0	0	0	0	1	0
Otu00728	Bacteria	Firmicutes	Clostridia	Eubacteriales	Clostridiaceae	Oxobacter	1	0	0	0	0	0	0	0	0	0	0	0	0	0	0	0	0	0	0	0	0	0	0	0	0	0	0	0	0	0	0	0	0	0	0	0	1	2	2	1	2	0	0
Otu00729	Bacteria	Proteobacteria	Gammaproteobacteria	Moraxellales	Moraxellaceae	Acinetobacter	0	1	0	0	0	0	0	1	0	0	0	0	0	0	1	0	0	0	0	0	0	0	0	0	0	0	0	0	0	0	1	1	1	0	2	1	0	0	0	0	1	0	0
Otu00730	Bacteria	Proteobacteria	Alphaproteobacteria	Rhodobacterales	Rhodobacteraceae	Falsirhodobacter	2	0	0	0	0	0	0	0	0	0	0	0	1	0	0	0	0	0	0	0	0	0	0	0	0	2	2	0	0	0	0	0	0	0	0	0	1	1	1	1	0	0	0
Otu00731	Bacteria	Proteobacteria	Alphaproteobacteria	Hyphomicrobiales	Rhizobiaceae	Rhizobium	1	1	1	1	0	0	1	0	0	0	0	0	0	0	0	0	0	0	0	0	0	0	0	0	1	0	0	1	0	0	0	0	0	0	0	0	0	1	0	1	0	0	0
Otu00732	Bacteria	Proteobacteria	Gammaproteobacteria	Pseudomonadales	Pseudomonadaceae	Pseudomonas	0	0	1	0	0	0	0	0	2	0	3	0	2	1	0	1	0	0	0	0	1	0	0	0	0	0	0	0	0	0	0	0	0	0	0	0	0	0	0	0	0	0	0
Otu00733	Bacteria	Actinobacteria	Actinomycetia	Corynebacteriales	Corynebacteriaceae	Corynebacterium	0	0	1	0	0	0	0	0	0	1	0	0	0	1	0	2	0	1	1	0	0	0	0	0	1	2	0	0	0	0	0	0	0	0	0	0	0	1	0	0	0	0	0
Otu00734	Bacteria	Proteobacteria	Alphaproteobacteria	Rhodospirillales	Azospirillaceae	Azospirillum	0	0	0	0	0	0	0	0	0	0	0	0	0	0	0	0	0	0	0	0	0	0	0	0	0	0	0	0	0	0	0	0	0	0	0	0	4	5	2	0	0	0	0
Otu00735	Bacteria	Proteobacteria	Oligoflexia	Bdellovibrionales	Bdellovibrionaceae	Bdellovibrio	0	1	0	0	0	0	0	0	0	0	0	0	0	0	0	0	0	0	0	0	0	0	0	1	0	0	0	0	0	0	0	0	0	0	1	2	3	1	1	0	0	0	1
Otu00736	Bacteria	Proteobacteria	Gammaproteobacteria	Moraxellales	Moraxellaceae	Psychrobacter	1	1	0	0	2	0	0	2	1	0	0	0	0	0	0	0	0	0	0	0	0	0	0	0	0	0	3	1	0	0	0	0	0	0	0	0	0	0	0	0	0	0	0
Otu00737	Bacteria	Firmicutes	Clostridia	Eubacteriales	Peptostreptococcaceae	Peptoclostridium	0	0	0	0	0	0	2	0	1	0	3	1	0	0	1	0	0	1	0	0	0	0	0	0	0	0	0	0	0	0	0	0	0	2	0	0	0	0	0	0	0	0	0
Otu00738	Bacteria	Deinococcus-Thermus	Deinococci	Deinococcales	Deinococcaceae	Deinococcus	0	0	0	0	2	1	3	2	0	1	0	0	0	0	0	0	1	0	0	0	0	0	0	0	0	0	0	1	0	0	0	0	0	0	0	0	0	0	0	0	0	0	0
Otu00739	Bacteria	Bacteroidetes	Flavobacteriia	Flavobacteriales	Flavobacteriaceae	Flavobacterium	0	0	0	0	0	0	0	0	0	0	0	0	0	0	0	0	0	0	0	0	0	0	0	0	0	0	0	0	0	0	0	0	0	0	0	0	0	0	0	0	0	0	1
Otu00740	Bacteria	Proteobacteria	Oligoflexia	Bdellovibrionales	Bdellovibrionaceae	Bdellovibrio	2	3	0	0	0	0	0	0	0	0	0	0	0	0	0	0	0	0	0	0	0	0	0	0	0	0	0	0	0	0	0	0	0	0	0	0	2	3	0	0	1	0	0
Otu00741	Bacteria	Bacteroidetes	Flavobacteriia	Flavobacteriales	Crocinitomicaceae	Fluviicola	0	0	0	0	0	0	0	0	0	0	0	0	0	0	0	0	0	0	0	0	0	0	0	0	0	0	0	0	0	0	0	0	0	0	0	0	0	0	0	0	0	0	1
Otu00742	Bacteria	Bacteroidetes	Bacteroidia	Bacteroidales	Paludibacteraceae	Paludibacter	0	0	3	1	0	1	0	0	0	0	0	0	0	0	1	0	0	0	0	0	0	0	0	0	1	0	1	0	2	1	0	0	0	0	0	0	0	0	0	0	0	0	0
Otu00743	Bacteria	Chloroflexi	Anaerolineae	Anaerolineales	Anaerolineaceae	Longilinea	0	0	0	0	0	1	1	1	0	0	0	0	0	1	1	1	0	0	0	1	0	1	2	0	0	0	0	0	0	0	0	0	0	0	0	0	0	0	0	0	0	0	0
Otu00744	Bacteria	Aquificae	Aquificae	Aquificales	Hydrogenothermaceae	Sulfurihydrogenibium	0	0	0	0	0	0	0	0	0	1	0	0	0	0	0	0	0	0	0	0	0	0	0	0	0	0	0	0	0	0	0	0	0	0	1	0	0	0	0	0	0	0	3
Otu00745	Bacteria	Proteobacteria	Alphaproteobacteria	Rhodobacterales	Rhodobacteraceae	Paracoccus	2	0	0	0	1	0	0	1	0	0	0	0	0	1	0	0	0	0	0	0	0	0	0	0	0	0	4	1	0	0	0	0	0	0	0	0	0	0	1	0	0	0	0
Otu00746	Bacteria	Proteobacteria	Alphaproteobacteria	Hyphomicrobiales	Hyphomicrobiaceae	Pedomicrobium	0	0	0	1	0	0	0	0	0	0	0	0	0	0	0	0	0	0	0	0	0	1	0	0	0	1	0	0	0	0	0	0	0	0	0	0	2	1	1	2	1	0	0
Otu00747	Bacteria	Proteobacteria	Gammaproteobacteria	Enterobacterales	Morganellaceae	Morganella	0	0	0	0	0	0	0	0	0	0	0	0	0	0	0	0	0	0	0	4	1	4	1	0	0	0	0	0	0	0	0	0	0	0	0	0	0	0	0	0	0	0	0
Otu00748	Bacteria	Proteobacteria	Gammaproteobacteria	Enterobacterales	Morganellaceae	Morganella	0	0	0	0	0	0	0	0	0	0	0	0	0	0	0	0	0	0	3	4	1	0	1	0	0	0	0	0	0	0	0	0	0	0	0	0	0	0	0	0	0	0	0
Otu00749	Bacteria	Bacteroidetes	Chitinophagia	Chitinophagales	Chitinophagaceae	Terrimonas	0	0	0	0	0	0	1	0	0	0	1	0	0	0	0	0	2	0	0	1	0	2	1	0	0	0	1	0	0	0	0	0	1	0	0	0	0	0	0	0	1	0	0
Otu00750	Bacteria	Proteobacteria	Gammaproteobacteria	Xanthomonadales	Xanthomonadaceae	Stenotrophomonas	0	0	0	1	0	0	0	0	0	0	0	0	0	0	1	0	1	1	1	0	0	0	2	0	0	0	0	0	0	1	0	0	0	0	0	0	0	1	0	0	1	0	0
Otu00751	Bacteria	Bacteroidetes	Flavobacteriia	Flavobacteriales	Flavobacteriaceae	Flavobacterium	0	1	0	0	0	0	0	0	0	1	0	0	0	2	0	0	0	0	0	0	0	0	0	0	0	0	1	0	0	0	0	0	0	0	0	0	0	0	0	0	1	0	3
Otu00752	Bacteria	Proteobacteria	Betaproteobacteria	Burkholderiales	Comamonadaceae	Ramlibacter	1	0	0	0	0	2	2	1	0	0	1	0	0	0	0	0	0	0	0	0	0	0	0	0	0	1	1	0	0	0	0	0	0	0	0	0	1	0	0	0	0	0	0
Otu00753	Bacteria	Chlamydiae	Chlamydiia	Parachlamydiales	Parachlamydiaceae	Neochlamydia	0	0	0	0	0	0	0	0	2	0	0	0	0	0	0	0	0	0	0	0	0	0	0	0	0	0	0	0	0	0	0	0	0	0	0	1	0	0	1	1	2	3	0
Otu00754	Bacteria	Proteobacteria	Betaproteobacteria	Burkholderiales		Aquabacterium	1	0	0	1	1	0	0	0	0	0	1	0	0	0	1	0	0	1	0	0	0	0	0	0	0	1	0	0	0	0	0	0	2	1	0	0	0	0	0	0	0	0	0
Otu00755	Bacteria	Proteobacteria	Betaproteobacteria	Rhodocyclales	Rhodocyclaceae	Propionivibrio	0	0	0	0	0	0	0	0	0	0	0	0	0	0	0	0	0	0	0	0	0	0	0	0	0	0	0	0	0	0	0	0	0	0	0	0	0	0	0	0	0	0	0
Otu00756	Bacteria	Proteobacteria	Deltaproteobacteria	Myxococcales	Archangiaceae	Vitiosangium	0	0	0	0	0	0	0	0	0	0	0	0	0	0	0	0	0	0	0	0	0	0	0	0	0	0	0	0	0	0	0	0	0	0	0	0	0	0	0	0	0	0	0
Otu00757	Bacteria	Bacteroidetes	Flavobacteriia	Flavobacteriales	Weeksellaceae	Epilithonimonas	0	0	3	2	0	0	0	1	0	0	0	0	0	0	0	0	0	0	0	0	0	0	0	0	0	0	0	0	1	0	0	0	0	0	0	0	1	0	0	0	2	0	0
Otu00758	Bacteria	Firmicutes	Clostridia	Eubacteriales	Clostridiaceae	Caminicella	0	0	0	2	0	0	0	0	2	1	0	0	0	0	1	0	0	0	0	0	0	0	0	0	1	1	0	0	0	0	0	0	0	0	0	0	0	0	0	2	0	0	0
Otu00759	Bacteria	Proteobacteria	Betaproteobacteria	Burkholderiales	Comamonadaceae	Hydrogenophaga	0	0	0	0	0	0	2	0	2	0	0	1	2	0	0	1	0	1	0	0	1	0	0	0	0	0	0	0	0	0	0	0	0	0	0	0	0	0	0	0	0	0	0
Otu00760	Bacteria	Bacteroidetes	Sphingobacteriia	Sphingobacteriales	Sphingobacteriaceae	Pedobacter	1	1	0	0	0	0	0	0	0	0	0	0	0	0	0	0	0	0	0	0	0	0	0	0	5	0	0	0	1	0	0	0	0	0	0	0	0	1	0	0	1	0	0
Otu00761	Bacteria	Bacteroidetes	Bacteroidia	Bacteroidales	Dysgonomonadaceae	Proteiniphilum	0	0	0	0	0	0	1	0	1	0	0	0	5	0	0	0	0	2	0	1	0	0	0	0	0	0	0	0	0	0	0	0	0	0	0	0	0	0	0	0	0	0	0
Otu00762	Bacteria	Proteobacteria	Betaproteobacteria	Nitrosomonadales	Methylophilaceae	Methylophilus	0	0	0	0	0	0	0	0	0	0	0	0	0	0	0	0	0	0	0	0	0	0	1	0	0	0	0	0	0	0	0	0	0	0	0	0	0	0	0	0	0	0	0
Otu00763	Bacteria	Proteobacteria	Gammaproteobacteria	Moraxellales	Moraxellaceae	Acinetobacter	0	0	0	0	0	0	0	0	0	0	1	2	1	0	0	0	0	0	0	0	0	0	0	0	0	0	0	0	0	0	1	0	4	0	0	1	0	0	0	0	0	0	0
Otu00764	Bacteria	Proteobacteria	Gammaproteobacteria	Enterobacterales	Morganellaceae	Morganella	0	0	0	0	0	0	0	0	0	0	0	0	0	0	0	0	0	0	1	4	1	0	1	0	0	0	0	0	0	0	0	0	0	0	0	0	0	0	0	0	0	0	0
Otu00765	Bacteria	Proteobacteria	Gammaproteobacteria	Thiotrichales	Piscirickettsiaceae	Methylophaga	0	0	0	0	3	1	2	0	0	0	0	0	0	0	1	1	1	0	0	0	0	0	0	0	0	1	0	0	0	0	0	0	0	0	0	0	0	0	0	0	0	0	0
Otu00766	Bacteria	Proteobacteria	Betaproteobacteria	Burkholderiales	Comamonadaceae	Hydrogenophaga	0	0	0	0	0	1	3	1	0	1	0	0	1	1	0	0	0	1	0	0	0	0	0	0	0	0	0	0	0	0	0	0	0	0	0	0	0	0	0	0	1	0	0
Otu00767	Bacteria	Proteobacteria	Oligoflexia	Bacteriovoracales	Bacteriovoracaceae	Bacteriovorax	0	0	4	3	0	0	0	0	0	0	0	0	0	0	0	0	0	0	0	0	0	0	0	0	0	0	0	0	0	0	1	1	0	1	0	0	0	0	0	0	0	0	0
Otu00768	Bacteria	Bacteroidetes	Flavobacteriia	Flavobacteriales	Flavobacteriaceae	Flavobacterium	0	0	2	0	0	0	0	0	0	0	0	2	0	0	0	0	0	0	0	0	0	0	0	0	1	2	1	0	1	0	0	1	0	0	0	0	0	0	0	0	0	0	0
Otu00769	Bacteria	Bacteroidetes	Flavobacteriia	Flavobacteriales	Weeksellaceae	Chryseobacterium	0	0	0	0	0	0	0	0	0	0	0	0	0	0	0	0	0	0	0	0	0	0	0	0	0	0	0	0	0	0	0	0	0	0	0	0	0	0	0	0	0	0	0
Otu00770	Bacteria	Proteobacteria	Alphaproteobacteria	Sphingomonadales	Sphingomonadaceae	Rhizorhabdus	0	2	0	0	0	0	1	0	0	0	0	0	0	0	0	0	0	0	0	0	0	0	0	0	0	0	0	0	0	0	0	0	0	0	0	0	1	1	1	3	1	0	0
Otu00771	Bacteria	Proteobacteria	Alphaproteobacteria	Hyphomicrobiales	Rhizobiaceae	Pararhizobium	0	0	0	0	0	0	0	0	0	2	0	0	0	0	0	0	0	1	0	0	0	0	0	0	0	0	0	0	0	1	2	0	1	0	1	1	0	0	0	0	1	0	0
Otu00772	Bacteria	Proteobacteria	Deltaproteobacteria	Desulfuromonadales	Desulfuromonadaceae	Desulfuromusa	0	0	1	0	1	0	1	0	1	1	0	0	1	1	0	0	0	0	0	0	0	0	0	0	0	0	0	1	0	0	0	0	0	0	0	0	0	1	1	0	0	0	0
Otu00773	Bacteria	Actinobacteria	Actinomycetia	Micrococcales	Microbacteriaceae	Leucobacter	0	0	0	0	0	1	0	0	0	0	0	1	0	0	1	1	0	0	0	0	1	4	0	0	1	0	0	0	0	0	0	0	0	0	0	0	0	0	0	0	0	0	0
Otu00774	Bacteria	Actinobacteria	Actinomycetia	Corynebacteriales	Corynebacteriaceae	Corynebacterium	0	0	0	0	0	0	0	0	0	0	0	1	0	0	1	0	0	1	0	2	0	0	0	0	1	1	0	0	0	0	0	3	0	0	0	0	0	0	0	0	0	0	0
Otu00775	Bacteria	Deinococcus-Thermus	Deinococci	Thermales	Thermaceae	Vulcanithermus	0	0	0	0	0	0	0	0	0	1	1	2	1	0	3	2	0	0	0	0	0	0	0	0	0	0	0	0	0	0	0	0	0	0	0	0	0	0	0	0	0	0	0
Otu00776	Bacteria	Proteobacteria	Alphaproteobacteria	Hyphomicrobiales	Rhizobiaceae	Rhizobium	0	0	0	0	0	0	1	0	3	0	0	1	0	1	0	3	0	0	0	0	0	0	1	0	0	0	0	0	0	0	0	0	0	0	0	0	0	0	0	0	0	0	0
Otu00777	Bacteria	Actinobacteria	Actinomycetia	Micrococcales	Microbacteriaceae	Leucobacter	0	0	0	0	0	0	0	0	0	0	0	0	1	0	0	0	4	1	1	0	2	0	0	1	0	0	0	0	0	0	0	0	0	0	0	0	0	0	0	0	0	0	0
Otu00778	Bacteria	Proteobacteria	Gammaproteobacteria	Moraxellales	Moraxellaceae	Acinetobacter	2	0	0	1	0	0	0	0	0	0	1	0	0	1	0	1	0	0	0	0	0	0	0	0	0	0	0	0	1	0	0	0	0	0	0	0	0	0	1	0	1	0	0
Otu00779	Bacteria	Ignavibacteriae	Ignavibacteria	Ignavibacteriales	Melioribacteraceae	Melioribacter	0	0	0	0	0	0	0	2	1	0	1	0	0	0	3	1	0	0	0	0	0	0	1	0	0	0	0	0	0	0	0	0	0	0	0	0	0	0	0	0	0	0	0
Otu00780	Bacteria	Proteobacteria	Gammaproteobacteria	Nevskiales	Steroidobacteraceae	Steroidobacter	1	0	0	0	3	0	0	1	0	0	1	0	0	0	0	0	0	0	0	0	0	0	0	1	0	0	2	0	0	0	0	0	0	0	0	0	0	0	0	0	0	1	0
Otu00781	Bacteria	Proteobacteria	Gammaproteobacteria	Pseudomonadales	Pseudomonadaceae	Pseudomonas	0	0	0	0	0	0	0	0	0	0	0	0	0	0	0	0	0	0	0	0	1	1	2	0	0	0	0	0	0	0	0	0	0	0	0	0	0	0	0	0	0	0	1
Otu00782	Bacteria	Bacteroidetes	Flavobacteriia	Flavobacteriales	Flavobacteriaceae	Flavobacterium	0	0	0	0	0	0	0	0	0	0	0	0	0	0	0	1	2	0	1	2	0	0	0	0	0	0	0	0	0	0	1	0	2	0	0	0	0	0	0	0	0	0	0
Otu00783	Bacteria	Proteobacteria	Gammaproteobacteria	Enterobacterales	Morganellaceae	Morganella	0	0	0	0	0	0	0	0	0	0	0	0	0	0	0	0	0	0	0	0	1	1	0	0	0	0	0	0	0	0	0	0	0	0	0	0	0	0	0	0	0	0	0
Otu00784	Bacteria	Bacteroidetes	Bacteroidia	Bacteroidales	Lentimicrobiaceae	Lentimicrobium	0	0	0	0	0	0	0	0	0	0	0	0	0	0	0	0	0	0	0	0	0	0	0	0	0	0	0	0	0	0	0	0	0	0	0	0	0	0	0	0	0	0	0
Otu00785	Bacteria	Proteobacteria	Oligoflexia	Bacteriovoracales	Bacteriovoracaceae	Bacteriovorax	0	0	0	0	0	0	0	0	0	0	0	0	0	0	0	0	0	0	0	0	0	0	5	1	0	0	0	0	0	0	0	0	1	0	0	2	0	0	0	0	0	0	0
Otu00786	Bacteria	Proteobacteria	Oligoflexia	Bdellovibrionales	Bdellovibrionaceae	Bdellovibrio	0	0	0	0	0	0	0	0	0	0	0	0	0	0	0	0	0	0	0	0	0	0	0	0	0	0	0	0	0	0	0	0	0	0	0	0	0	0	0	1	2	2	1
Otu00787	Bacteria	Proteobacteria	Alphaproteobacteria	Caulobacterales	Caulobacteraceae	Brevundimonas	0	0	0	0	0	0	0	0	0	0	0	0	2	0	0	0	0	0	0	0	0	0	0	0	1	0	0	0	4	0	0	1	0	0	0	0	0	0	0	0	0	1	0
Otu00788	Bacteria	Proteobacteria	Gammaproteobacteria	Enterobacterales	Morganellaceae	Morganella	0	0	0	0	0	0	0	0	0	0	0	0	0	0	0	0	0	0	1	5	2	0	0	0	0	0	0	0	0	0	0	0	0	0	0	0	0	0	0	0	0	0	0
Otu00789	Bacteria	Firmicutes	Negativicutes	Selenomonadales	Sporomusaceae	Anaerosporomusa	0	0	2	2	0	0	0	0	0	0	0	0	0	0	0	0	0	0	0	0	0	0	0	0	3	1	0	0	0	1	0	0	0	0	0	0	0	0	0	0	0	0	0
Otu00790	Bacteria	Proteobacteria	Alphaproteobacteria	Hyphomicrobiales	Rhizobiaceae	Rhizobium	1	0	0	0	0	0	0	1	0	0	0	0	0	1	0	0	0	1	0	0	0	0	0	0	0	0	0	2	0	0	0	0	0	0	0	2	0	0	0	0	0	0	0
Otu00791	Bacteria	Actinobacteria	Actinomycetia	Corynebacteriales	Corynebacteriaceae	Corynebacterium	1	0	1	2	1	0	0	0	1	0	0	0	0	0	0	0	0	0	0	0	0	0	0	0	0	0	2	0	0	0	1	0	0	0	0	0	0	0	0	0	0	0	0
Otu00792	Bacteria	Actinobacteria	Actinomycetia	Corynebacteriales	Corynebacteriaceae	Corynebacterium	0	0	0	0	0	0	0	0	0	0	0	0	0	1	0	1	0	1	1	1	0	1	1	0	2	0	0	0	0	0	0	0	0	0	0	0	0	0	0	0	0	0	0
Otu00793	Bacteria	Proteobacteria	Gammaproteobacteria	Moraxellales	Moraxellaceae	Acinetobacter	0	0	1	1	0	0	0	0	0	1	0	0	0	0	0	0	0	0	0	0	0	0	0	0	1	0	0	0	0	0	0	0	0	0	0	0	3	0	0	0	0	2	0
Otu00794	Bacteria	Proteobacteria	Gammaproteobacteria	Pseudomonadales	Pseudomonadaceae	Pseudomonas	0	0	0	0	1	0	0	0	0	0	0	0	0	0	0	0	0	0	0	0	0	0	0	0	0	2	0	0	0	0	0	0	0	0	0	0	1	5	0	0	0	0	0
Otu00795	Bacteria	Actinobacteria	Actinomycetia	Corynebacteriales	Corynebacteriaceae	Corynebacterium	0	0	0	0	0	1	1	3	0	0	1	0	0	0	0	0	0	0	0	0	0	0	0	0	0	1	1	1	0	0	0	0	0	0	0	0	0	0	0	0	0	0	0
Otu00796	Bacteria	Proteobacteria	Gammaproteobacteria	Pseudomonadales	Pseudomonadaceae	Pseudomonas	0	0	1	0	0	0	0	0	0	1	0	0	2	3	0	1	0	0	1	0	0	0	0	0	0	0	0	0	0	0	0	0	0	0	0	0	0	0	0	0	0	0	0
Otu00797	Bacteria	Proteobacteria	Alphaproteobacteria	Iodidimonadales	Iodidimonadaceae	Iodidimonas	0	0	0	0	3	0	1	0	0	0	0	0	0	0	0	0	0	0	0	0	0	0	0	0	0	1	0	0	0	0	0	0	0	0	0	0	0	3	1	0	0	0	0
Otu00798	Bacteria	Proteobacteria	Oligoflexia	Bdellovibrionales	Bdellovibrionaceae	Bdellovibrio	3	6	0	0	0	0	0	0	0	0	0	0	0	0	0	0	0	0	0	0	0	0	0	0	0	0	0	0	0	0	0	0	0	0	0	0	0	0	0	0	0	0	0
Otu00799	Bacteria	Bacteroidetes	Chitinophagia	Chitinophagales	Chitinophagaceae	Terrimonas	0	0	0	0	1	0	0	0	0	0	0	2	0	0	1	0	1	1	0	0	0	0	0	0	0	1	0	0	0	1	0	0	0	0	0	1	0	0	0	0	0	0	0
Otu00800	Bacteria	Bacteroidetes	Flavobacteriia	Flavobacteriales	Weeksellaceae	Kaistella	1	3	0	0	0	0	0	0	0	0	0	0	1	1	0	0	0	0	0	0	0	0	0	0	0	0	1	0	0	0	0	2	0	0	0	0	0	0	0	0	0	0	0
Otu00801	Bacteria	Proteobacteria	Oligoflexia	Bdellovibrionales	Bdellovibrionaceae	Bdellovibrio	0	0	2	0	0	0	0	1	0	0	0	0	0	0	0	0	0	0	0	0	0	0	0	0	0	0	0	0	0	0	2	1	0	1	0	0	0	0	1	1	0	0	0
Otu00802	Bacteria	Proteobacteria	Alphaproteobacteria	Hyphomicrobiales	Rhizobiaceae	Rhizobium	0	0	2	0	0	0	0	0	0	0	0	0	0	0	0	0	0	0	0	0	0	0	0	0	0	0	0	0	0	0	0	0	0	0	0	0	0	0	0	0	6	1	0
Otu00803	Bacteria	Bacteroidetes	Cytophagia	Cytophagales	Cytophagaceae	Ravibacter	1	2	0	0	0	0	0	0	0	0	0	0	1	0	0	0	0	0	0	0	0	0	0	0	0	0	0	0	0	0	1	1	0	0	0	1	0	2	0	0	0	0	0
Otu00804	Bacteria	Bacteroidetes	Sphingobacteriia	Sphingobacteriales	Sphingobacteriaceae	Pedobacter	0	0	1	1	0	0	0	0	0	0	0	0	0	0	0	0	0	1	0	0	1	0	0	0	0	0	0	0	0	0	1	3	1	0	0	0	0	0	0	0	0	0	0
Otu00805	Bacteria	Proteobacteria	Gammaproteobacteria	Pseudomonadales	Pseudomonadaceae	Pseudomonas	0	0	0	0	0	0	0	0	0	0	0	0	0	0	0	0	0	0	0	0	3	0	1	0	0	0	0	0	0	0	0	0	0	0	0	0	0	0	0	0	0	0	0
Otu00806	Bacteria	Actinobacteria	Acidimicrobiia	Acidimicrobiales	Acidimicrobiaceae	Aciditerrimonas	3	1	0	0	0	0	0	0	0	0	0	0	0	0	0	0	0	0	0	0	0	0	0	0	0	0	2	0	0	0	0	0	0	0	0	0	0	1	1	1	0	0	0
Otu00807	Bacteria	Proteobacteria	Betaproteobacteria	Burkholderiales	Comamonadaceae	Acidovorax	0	0	0	0	0	0	0	0	0	0	0	0	0	0	0	0	0	2	1	1	1	0	0	0	0	0	0	0	0	0	0	0	1	0	0	0	0	0	0	0	1	0	0
Otu00808	Bacteria	Proteobacteria	Deltaproteobacteria	Myxococcales	Labilitrichaceae	Labilithrix	0	0	0	0	0	0	0	0	0	0	0	0	0	0	0	0	0	0	0	1	0	0	0	0	0	0	0	0	0	0	0	0	2	2	2	2	0	0	0	0	0	0	0
Otu00809	Bacteria	Bacteroidetes	Saprospiria	Saprospirales	Lewinellaceae	Lewinella	3	3	0	0	1	0	0	0	0	0	0	0	0	0	0	0	0	0	0	0	0	0	0	0	0	0	1	0	0	0	0	0	0	0	0	0	0	0	0	0	0	1	0
Otu00810	Bacteria	Proteobacteria	Alphaproteobacteria	Hyphomicrobiales	Hyphomicrobiaceae	Aquabacter	0	0	0	0	1	1	1	0	1	0	0	1	0	0	0	0	0	0	0	0	0	0	3	0	0	0	0	0	0	0	0	0	0	0	0	0	0	0	1	0	0	0	0
Otu00811	Bacteria	Proteobacteria	Gammaproteobacteria	Moraxellales	Moraxellaceae	Acinetobacter	0	0	0	1	1	0	2	0	0	0	0	0	0	0	0	1	0	0	0	0	0	0	0	0	2	1	0	0	0	1	0	0	0	0	0	0	0	0	0	0	0	0	0
Otu00812	Bacteria	Proteobacteria	Gammaproteobacteria	Pasteurellales	Pasteurellaceae	Pasteurella	0	0	0	0	0	0	0	0	0	0	1	2	0	0	0	0	0	0	0	3	0	0	0	0	0	0	1	2	0	0	0	0	0	0	0	0	0	0	0	0	0	0	0
Otu00813	Bacteria	Bacteroidetes	Flavobacteriia	Flavobacteriales	Flavobacteriaceae	Flavobacterium	0	0	1	1	0	0	0	0	0	0	0	0	0	0	0	0	0	0	0	0	0	0	0	0	0	0	0	0	2	2	1	0	0	0	2	0	0	0	0	0	0	0	0
Otu00814	Bacteria	Proteobacteria	Gammaproteobacteria	Xanthomonadales	Xanthomonadaceae	Stenotrophomonas	0	0	0	0	0	0	0	0	0	0	0	0	0	0	0	0	0	0	0	0	0	0	0	0	0	0	0	0	0	0	0	0	0	0	1	2	0	0	0	0	0	0	0
Otu00815	Bacteria	Proteobacteria	Gammaproteobacteria	Legionellales	Legionellaceae	Legionella	0	0	0	0	0	0	0	0	0	0	0	0	0	0	0	0	0	0	0	0	0	0	0	0	0	0	0	0	0	0	0	0	3	3	0	2	0	0	0	0	0	0	1
Otu00816	Bacteria	Ignavibacteriae	Ignavibacteria	Ignavibacteriales	Ignavibacteriaceae	Ignavibacterium	0	0	0	0	0	0	0	1	0	0	0	0	0	0	0	0	0	0	0	0	0	0	0	0	0	0	0	0	0	0	0	0	0	0	0	0	2	2	1	3	0	0	0
Otu00817	Bacteria	Proteobacteria	Alphaproteobacteria	Hyphomicrobiales	Hyphomicrobiaceae	Aquabacter	0	0	0	0	2	1	3	0	1	0	0	0	0	0	1	0	0	0	0	0	0	0	0	0	0	0	0	0	0	0	0	0	0	0	0	0	1	0	0	0	0	0	0
Otu00818	Bacteria	Proteobacteria	Gammaproteobacteria	Pseudomonadales	Pseudomonadaceae	Pseudomonas	0	0	0	0	0	0	0	0	0	0	4	2	0	1	0	0	0	0	0	0	0	0	1	0	0	0	0	0	1	0	0	0	0	0	0	0	0	0	0	0	0	0	0
Otu00819	Bacteria	Bacteroidetes	Sphingobacteriia	Sphingobacteriales	Sphingobacteriaceae	Pedobacter	2	0	0	1	0	0	0	2	0	0	0	0	0	0	0	0	0	0	0	0	0	0	0	0	1	0	0	2	0	0	0	0	0	0	0	0	0	0	0	0	0	1	0
Otu00820	Bacteria	Proteobacteria	Betaproteobacteria	Nitrosomonadales	Methylophilaceae	Methylophilus	0	0	0	0	0	0	0	0	0	0	0	0	0	0	0	0	0	0	0	0	2	4	0	1	0	0	0	0	0	0	0	0	0	0	0	1	0	0	0	0	0	0	1
Otu00821	Bacteria	Proteobacteria	Gammaproteobacteria	Pseudomonadales	Pseudomonadaceae	Pseudomonas	0	0	0	0	0	0	1	1	0	0	0	1	0	0	1	0	0	0	0	4	0	0	1	0	0	0	0	0	0	0	0	0	0	0	0	0	0	0	0	0	0	0	0
Otu00822	Bacteria	Proteobacteria	Alphaproteobacteria	Hyphomicrobiales	Phyllobacteriaceae	Aquamicrobium	0	0	0	0	0	0	0	0	0	0	0	1	0	1	1	1	0	0	0	0	0	3	0	2	0	0	0	0	0	0	0	0	0	0	0	0	0	0	0	0	0	0	0
Otu00823	Bacteria	Bacteroidetes	Bacteroidia	Bacteroidales	Tannerellaceae	Parabacteroides	0	0	1	0	0	3	2	0	1	0	0	0	0	0	0	0	0	0	0	0	0	0	0	0	0	0	0	0	1	1	0	0	0	0	0	0	0	0	0	0	0	0	0
Otu00824	Bacteria	Bacteroidetes	Bacteroidia	Bacteroidales	Paludibacteraceae	Paludibacter	0	0	0	0	0	0	0	0	0	1	0	0	0	0	0	0	0	0	0	0	0	0	0	0	0	0	0	0	1	0	0	0	0	0	0	1	0	0	1	0	0	0	1
Otu00825	Bacteria	Actinobacteria	Actinomycetia	Corynebacteriales	Mycobacteriaceae	Mycolicibacterium	1	0	0	0	0	0	3	0	0	0	0	0	0	0	0	0	0	0	0	0	0	0	0	0	1	0	0	0	1	1	0	0	0	0	0	0	0	2	0	0	0	0	0
Otu00826	Bacteria	Bacteroidetes	Flavobacteriia	Flavobacteriales	Weeksellaceae	Cloacibacterium	0	0	0	0	0	0	0	0	0	0	0	0	1	0	0	0	1	0	0	0	2	2	0	0	0	0	0	0	2	0	0	1	0	0	0	0	0	0	0	0	0	0	0
Otu00827	Bacteria	Bacteroidetes	Bacteroidia	Bacteroidales	Dysgonomonadaceae	Proteiniphilum	0	0	0	0	0	0	0	0	0	1	0	0	1	0	0	0	0	0	0	0	1	1	1	0	0	0	0	0	0	1	0	0	0	0	0	0	0	0	2	0	1	0	0
Otu00828	Bacteria	Proteobacteria	Alphaproteobacteria	Sphingomonadales	Sphingomonadaceae	Sphingomicrobium	0	0	0	0	0	0	0	0	0	0	0	0	0	0	0	0	0	0	0	0	0	0	0	0	0	0	0	0	0	0	2	0	0	0	0	0	0	0	1	0	3	1	0
Otu00829	Bacteria	Firmicutes	Clostridia	Eubacteriales	EubacterialesFamilyXII.IncertaeSedis	Fusibacter	0	0	0	0	0	0	0	0	0	0	0	0	0	0	0	0	0	0	0	0	0	0	0	0	0	0	0	0	0	0	0	0	0	0	0	0	0	0	0	0	0	0	0
Otu00830	Bacteria	Actinobacteria	Actinomycetia	Corynebacteriales	Corynebacteriaceae	Corynebacterium	0	0	0	0	0	0	1	0	1	2	0	1	0	0	0	0	0	0	0	0	0	0	0	0	1	0	0	0	1	0	0	0	0	0	0	0	1	0	0	1	0	0	0
Otu00831	Bacteria	Proteobacteria	Alphaproteobacteria	Rickettsiales	Rickettsiaceae	Rickettsia	0	0	0	0	0	0	1	0	0	0	1	0	0	0	0	0	0	0	0	0	2	0	0	0	0	0	0	0	0	0	0	0	2	2	0	0	0	0	0	0	0	0	0
Otu00832	Bacteria	Bacteroidetes	Flavobacteriia	Flavobacteriales	Flavobacteriaceae	Flavobacterium	0	0	0	0	0	0	0	0	0	0	0	0	0	0	0	0	0	0	0	0	0	0	0	0	0	0	0	0	0	0	1	0	2	1	0	1	0	1	0	1	1	0	0
Otu00833	Bacteria	Proteobacteria	Gammaproteobacteria	Xanthomonadales	Xanthomonadaceae	Stenotrophomonas	0	0	0	0	0	0	0	0	0	0	0	0	0	0	0	0	0	0	0	0	0	0	0	0	0	0	0	0	0	0	0	0	0	0	0	0	0	0	0	0	0	0	1
Otu00834	Bacteria	Bacteroidetes	Chitinophagia	Chitinophagales	Chitinophagaceae	Terrimonas	0	0	0	0	0	0	0	0	0	0	0	0	2	0	0	4	0	1	1	0	0	0	0	0	0	1	0	0	0	0	0	0	0	0	0	0	0	0	0	0	0	0	0
Otu00835	Bacteria	Proteobacteria	Gammaproteobacteria	Xanthomonadales	Rhodanobacteraceae	Dokdonella	0	0	0	1	0	0	0	0	0	0	0	0	1	0	0	0	0	0	0	0	0	0	0	1	0	1	0	0	0	1	0	0	0	0	0	0	0	1	0	2	0	0	0
Otu00836	Bacteria	Bacteroidetes	Bacteroidia	Bacteroidales	Bacteroidaceae	Bacteroides	0	0	0	1	1	0	0	0	1	1	0	0	0	0	0	0	0	0	0	0	0	0	1	1	0	0	0	0	1	1	0	0	0	0	0	0	0	0	0	0	0	0	0
Otu00837	Bacteria	Proteobacteria	Alphaproteobacteria	Hyphomicrobiales	Rhizobiaceae	Agrobacterium	0	0	0	0	0	1	0	0	1	0	0	2	0	1	0	2	0	1	0	0	0	0	0	0	0	0	0	0	0	0	0	0	0	0	0	0	0	0	0	0	0	0	0
Otu00838	Bacteria	Proteobacteria	Alphaproteobacteria	Iodidimonadales	Iodidimonadaceae	Iodidimonas	0	0	0	0	1	0	2	0	0	0	0	0	0	0	2	0	0	1	0	0	0	0	0	0	0	2	0	0	0	0	0	0	0	0	0	0	0	0	0	0	0	0	0
Otu00839	Bacteria	Proteobacteria	Betaproteobacteria	Burkholderiales		Paucibacter	1	1	0	0	0	0	0	0	0	0	0	0	0	0	0	0	0	0	0	0	0	0	0	0	1	1	1	0	0	0	0	0	0	0	0	0	0	2	0	1	0	0	0
Otu00840	Bacteria	Proteobacteria	Betaproteobacteria	Rhodocyclales	Azonexaceae	Azonexus	0	0	0	0	0	0	0	0	0	0	0	0	0	0	0	0	0	0	0	0	0	1	1	2	0	0	0	0	0	0	0	0	0	0	1	0	0	0	0	0	0	0	0
Otu00841	Bacteria	Proteobacteria	Gammaproteobacteria	Xanthomonadales	Xanthomonadaceae	Pseudoxanthomonas	0	0	0	0	0	0	0	0	0	0	0	0	0	0	0	0	0	0	0	0	0	0	5	3	0	0	0	0	0	0	0	0	0	0	0	0	0	0	0	0	0	0	0
Otu00842	Bacteria	Deferribacteres	Deferribacteres	Deferribacterales	Deferribacteraceae	Seleniivibrio	0	0	0	0	0	0	0	0	0	0	0	0	0	0	0	0	0	0	0	0	0	0	0	0	0	0	0	0	0	0	0	0	0	1	2	3	0	0	0	0	0	0	0
Otu00843	Bacteria	Proteobacteria	Gammaproteobacteria	Pseudomonadales	Pseudomonadaceae	Pseudomonas	0	0	0	0	2	1	4	1	0	0	0	0	0	0	0	0	0	0	0	0	0	0	0	0	0	0	0	0	0	0	0	0	0	0	0	0	0	0	0	0	0	0	0
Otu00844	Bacteria	Proteobacteria	Betaproteobacteria	Burkholderiales	Comamonadaceae	Kinneretia	0	0	1	0	0	0	0	0	0	0	0	0	0	1	0	0	0	0	0	0	0	0	1	0	0	0	0	0	0	0	0	1	0	0	1	0	0	0	1	0	0	2	0
Otu00845	Bacteria	Proteobacteria	Gammaproteobacteria	Pseudomonadales	Pseudomonadaceae	Pseudomonas	0	0	0	0	0	0	0	0	0	0	0	0	0	0	1	1	0	0	5	0	0	0	0	0	0	0	0	0	0	0	0	0	0	0	0	0	0	0	0	0	0	0	1
Otu00846	Bacteria	Proteobacteria	Alphaproteobacteria	Hyphomicrobiales	Rhizobiaceae	Rhizobium	0	0	0	0	1	0	0	0	0	4	0	0	1	0	0	0	0	0	0	0	0	0	0	0	1	0	0	0	0	0	0	0	0	0	0	0	0	0	0	1	0	0	0
Otu00847	Bacteria	Bacteroidetes	Bacteroidia	Bacteroidales	Dysgonomonadaceae	Proteiniphilum	0	0	0	0	0	2	0	1	0	0	0	0	1	0	1	0	0	0	1	0	0	0	0	0	0	0	0	0	0	1	0	0	0	0	0	0	0	0	0	0	1	0	0
Otu00848	Bacteria	Proteobacteria	Gammaproteobacteria	Pseudomonadales	Pseudomonadaceae	Pseudomonas	0	0	0	0	0	0	1	0	0	0	1	0	0	0	0	0	0	0	2	0	0	0	0	0	0	0	0	0	0	0	0	0	0	0	0	0	0	3	1	0	0	0	0
Otu00849	Bacteria	Proteobacteria	Alphaproteobacteria	Hyphomicrobiales	Hyphomicrobiaceae	Caenibius	0	0	0	0	0	0	0	0	0	0	0	0	2	0	0	0	0	0	0	0	0	0	0	1	0	0	0	0	0	0	0	0	1	0	0	0	0	0	0	0	0	4	0
Otu00850	Bacteria	Proteobacteria	Gammaproteobacteria	Pseudomonadales	Pseudomonadaceae	Pseudomonas	0	0	0	0	0	0	0	0	0	0	0	0	0	0	0	0	0	0	0	0	0	0	0	2	0	0	0	0	0	0	0	0	0	0	0	0	0	0	0	0	0	0	0
Otu00851	Bacteria	CandidatusMelainabacteria	Vampirovibrionales			Vampirovibrio	0	0	0	0	0	0	0	0	0	0	1	0	0	0	0	0	0	0	0	1	0	0	1	0	0	0	0	0	1	0	0	1	1	0	0	0	0	0	0	0	1	0	0
Otu00852	Bacteria	Proteobacteria	Alphaproteobacteria	Hyphomicrobiales	Rhizobiaceae	Shinella	0	1	0	0	0	0	0	0	1	0	0	1	0	0	1	0	0	0	0	0	0	0	0	0	0	0	0	0	0	0	1	0	0	0	1	0	0	0	0	0	1	1	0
Otu00853	Bacteria	Proteobacteria	Betaproteobacteria	Nitrosomonadales	Methylophilaceae	Pseudomethylobacillus	0	0	0	0	0	0	0	0	0	0	0	0	0	0	0	0	0	0	0	0	0	0	0	0	0	0	0	0	0	0	0	0	0	0	4	1	0	0	0	0	0	0	0
Otu00854	Bacteria	Proteobacteria	Epsilonproteobacteria	Campylobacterales	Campylobacteraceae	Aliarcobacter	0	0	0	0	0	0	0	0	0	0	0	0	0	0	0	0	0	0	0	0	0	3	0	1	0	0	0	0	0	0	0	0	0	0	0	0	0	0	0	0	0	0	0
Otu00855	Bacteria	Proteobacteria	Oligoflexia	Bdellovibrionales	Bdellovibrionaceae	Bdellovibrio	0	0	0	0	0	0	0	0	0	0	0	0	0	0	0	0	0	0	0	0	0	0	2	2	0	0	0	0	0	0	0	0	0	0	0	0	0	0	0	0	0	0	2
Otu00856	Bacteria	Verrucomicrobia	Verrucomicrobiae	Verrucomicrobiales	Verrucomicrobiaceae	Luteolibacter	1	0	0	0	0	0	0	0	0	0	0	0	0	0	0	0	0	0	0	0	0	0	2	1	0	0	0	0	0	0	0	0	2	0	0	0	0	0	0	0	2	0	0
Otu00857	Bacteria	Proteobacteria	Gammaproteobacteria	Moraxellales	Moraxellaceae	Acinetobacter	0	0	2	1	0	0	0	0	0	0	0	0	0	0	0	0	0	0	0	0	0	0	0	0	0	0	0	0	0	0	0	0	1	0	0	1	1	0	0	0	0	2	0
Otu00858	Bacteria	Proteobacteria	Alphaproteobacteria	Rhodobacterales	Rhodobacteraceae	Rhodobacter	0	0	0	0	0	0	0	0	0	0	0	0	0	0	0	0	0	0	0	2	0	0	0	1	0	0	0	0	0	0	1	0	0	1	0	0	0	0	0	1	0	0	0
Otu00859	Bacteria	Proteobacteria	Betaproteobacteria	Burkholderiales	Comamonadaceae	Acidovorax	0	0	0	0	0	0	0	0	0	0	0	0	0	0	0	0	0	0	1	2	1	0	0	1	0	0	0	0	0	0	0	0	0	0	0	0	0	0	0	0	0	0	0
Otu00860	Bacteria	Bacteroidetes	Flavobacteriia	Flavobacteriales	Flavobacteriaceae	Flavobacterium	0	0	0	0	0	0	0	0	0	0	0	0	0	0	0	0	0	0	0	0	0	0	0	0	0	0	0	0	0	0	0	0	0	0	0	0	0	0	0	0	0	0	2
Otu00861	Bacteria	Planctomycetes	Phycisphaerae	Tepidisphaerales	Tepidisphaeraceae	Tepidisphaera	0	0	0	0	0	0	0	0	0	0	0	0	0	0	0	0	0	0	0	0	0	0	0	0	0	0	0	0	0	0	0	0	0	0	0	0	3	0	2	1	1	1	0
Otu00862	Bacteria	Proteobacteria	Gammaproteobacteria	Xanthomonadales	Xanthomonadaceae	Luteimonas	1	0	0	0	0	2	0	3	1	1	0	0	0	0	0	0	0	0	0	0	0	0	0	0	0	0	0	0	0	0	0	0	0	0	0	0	0	0	0	0	0	0	0
Otu00863	Bacteria	Proteobacteria	Gammaproteobacteria	Moraxellales	Moraxellaceae	Acinetobacter	0	0	1	1	1	0	0	0	1	0	0	0	0	0	0	0	0	0	0	0	0	0	0	0	1	1	0	0	0	0	0	0	0	0	0	0	0	0	0	0	1	1	0
Otu00864	Bacteria	Proteobacteria	Alphaproteobacteria	Rhodobacterales	Rhodobacteraceae	Gemmobacter	0	0	0	0	0	1	0	0	1	0	0	0	0	0	0	0	0	0	1	0	0	0	0	0	0	0	0	0	0	0	0	0	0	0	0	0	0	1	0	0	0	2	0
Otu00865	Bacteria	Proteobacteria	Alphaproteobacteria	Hyphomicrobiales	Rhizobiaceae	Rhizobium	0	0	1	0	0	0	0	0	0	1	1	0	2	0	0	0	0	0	0	0	0	0	0	0	0	0	0	0	1	1	0	0	0	0	0	0	0	0	0	1	0	0	0
Otu00866	Bacteria	Bacteroidetes	Flavobacteriia	Flavobacteriales	Crocinitomicaceae	Fluviicola	0	0	0	0	0	0	0	0	0	0	0	0	0	0	0	0	0	0	0	0	2	0	0	0	0	0	0	0	0	0	0	0	0	0	0	0	0	0	0	0	0	0	0
Otu00867	Bacteria	Proteobacteria	Alphaproteobacteria	Hyphomicrobiales	Devosiaceae	Devosia	0	0	0	0	0	2	0	0	0	0	0	0	0	0	0	1	0	0	0	0	0	0	0	0	1	0	0	0	0	1	1	2	0	0	0	0	0	0	0	0	0	0	0
Otu00868	Bacteria	Proteobacteria	Betaproteobacteria	Rhodocyclales	Zoogloeaceae	Thauera	0	0	1	0	0	0	0	0	0	0	0	0	0	0	0	0	0	0	1	0	3	0	0	1	1	0	0	0	0	0	0	1	0	0	0	0	0	0	0	0	0	0	0
Otu00869	Bacteria	Proteobacteria	Gammaproteobacteria	Moraxellales	Moraxellaceae	Acinetobacter	0	0	0	0	0	0	0	0	0	0	0	0	0	0	0	0	0	0	0	0	0	0	0	0	0	0	0	0	1	1	0	0	0	0	2	0	0	0	0	0	0	0	0
Otu00870	Bacteria	Proteobacteria	Betaproteobacteria	Burkholderiales	Comamonadaceae	Diaphorobacter	0	0	0	0	0	0	1	0	0	0	0	0	1	0	0	0	0	0	2	0	1	1	0	2	0	0	0	0	0	0	0	0	0	0	0	0	0	0	0	0	0	0	0
Otu00871	Bacteria	Proteobacteria	Gammaproteobacteria	Moraxellales	Moraxellaceae	Acinetobacter	0	0	3	1	0	0	0	0	0	0	0	0	0	0	0	0	0	0	0	0	0	0	0	0	0	0	0	0	0	1	0	0	0	0	0	0	0	0	0	0	0	0	1
Otu00872	Bacteria	Firmicutes	Clostridia	Eubacteriales	Clostridiaceae	Thermotalea	0	0	0	0	0	0	0	0	0	0	0	0	2	0	0	0	0	0	0	0	0	0	0	0	0	0	0	0	0	0	0	0	0	0	0	0	2	1	0	1	1	1	0
Otu00873	Bacteria	Proteobacteria	Alphaproteobacteria	Rhodospirillales	Kiloniellaceae	Kiloniella	0	0	0	0	0	0	0	0	0	0	0	0	0	0	0	0	0	0	0	0	0	1	0	0	0	0	0	0	0	0	0	0	1	0	1	4	0	0	1	0	0	0	0
Otu00874	Bacteria	Bacteroidetes	Chitinophagia	Chitinophagales	Chitinophagaceae	Terrimonas	1	0	0	0	0	0	0	0	0	0	0	0	0	0	0	0	0	0	0	0	0	0	0	0	3	1	0	1	0	0	0	0	0	2	0	0	0	0	0	0	0	0	0
Otu00875	Bacteria	Bacteroidetes	Flavobacteriia	Flavobacteriales	Flavobacteriaceae	Flavobacterium	0	0	0	0	0	0	0	0	0	0	0	0	0	0	0	0	0	0	2	0	0	0	0	0	0	0	0	0	0	0	2	2	1	1	0	0	0	0	0	0	0	0	0
Otu00876	Bacteria	Proteobacteria	Gammaproteobacteria	Enterobacterales	Morganellaceae	Morganella	0	0	0	0	0	0	0	0	0	0	0	0	0	0	1	0	0	0	1	0	0	0	0	0	0	0	0	0	0	0	0	0	0	0	0	0	0	0	0	0	0	0	0
Otu00877	Bacteria	Proteobacteria	Betaproteobacteria	Rhodocyclales	Zoogloeaceae	Thauera	0	0	0	0	0	0	0	0	0	0	1	0	0	0	0	0	0	0	2	0	1	2	0	0	0	0	0	0	0	0	0	1	0	0	0	0	0	0	0	0	0	0	0
Otu00878	Bacteria	Firmicutes	Clostridia	Eubacteriales		Intestinimonas	0	0	0	0	0	0	0	0	0	0	2	0	0	1	0	1	1	1	0	0	0	1	1	0	0	0	0	0	0	0	0	0	0	0	0	0	0	0	0	0	0	0	0
Otu00879	Bacteria	Proteobacteria	Gammaproteobacteria	Moraxellales	Moraxellaceae	Acinetobacter	0	0	0	0	0	0	0	0	0	0	0	0	0	0	0	0	1	2	2	2	0	0	0	0	0	0	0	0	0	0	0	0	0	0	0	0	0	1	0	0	0	0	0
Otu00880	Bacteria	Bacteroidetes	Sphingobacteriia	Sphingobacteriales	Sphingobacteriaceae	Solitalea	0	0	0	1	0	0	0	0	0	0	0	0	0	0	0	0	0	0	0	0	0	0	0	0	0	0	0	0	0	0	0	0	0	0	0	1	0	0	0	0	0	0	0
Otu00881	Bacteria	Proteobacteria	Alphaproteobacteria	Rhodobacterales	Rhodobacteraceae	Gemmobacter	0	0	0	0	0	0	0	0	0	0	0	0	0	0	0	0	0	0	0	2	2	0	2	0	0	0	0	0	0	0	0	0	2	0	0	0	0	0	0	0	0	0	0
Otu00882	Bacteria	Proteobacteria	Gammaproteobacteria	Xanthomonadales	Xanthomonadaceae	Stenotrophomonas	0	0	0	0	0	0	0	0	0	0	0	0	0	0	0	0	0	0	0	0	0	1	1	0	0	0	0	0	0	0	1	0	0	0	0	0	0	0	0	0	0	2	0
Otu00883	Bacteria	Proteobacteria	Gammaproteobacteria	Moraxellales	Moraxellaceae	Acinetobacter	2	0	0	0	0	0	0	0	0	0	0	0	0	0	0	0	0	0	0	0	0	0	0	0	0	0	0	0	0	0	0	0	1	0	0	0	2	2	0	0	0	0	0
Otu00884	Bacteria	Bacteroidetes	Bacteroidia	Bacteroidales	Lentimicrobiaceae	Lentimicrobium	0	0	0	1	0	0	0	0	0	0	0	0	0	0	0	0	0	0	0	0	0	0	0	0	0	0	0	0	0	0	1	0	0	1	0	0	0	0	0	0	0	0	0
Otu00885	Bacteria	Proteobacteria	Alphaproteobacteria	Caulobacterales	Caulobacteraceae	Brevundimonas	0	0	0	0	0	0	0	0	0	0	0	1	0	1	0	0	0	0	0	0	0	0	0	2	0	0	0	0	0	2	0	0	0	0	0	0	0	0	0	0	2	0	0
Otu00886	Bacteria	Proteobacteria	Betaproteobacteria	Nitrosomonadales	Methylophilaceae	Methylophilus	0	0	0	0	0	0	0	0	0	0	0	0	0	0	0	0	0	0	0	0	0	0	0	0	0	0	0	0	0	0	0	0	0	0	0	3	0	0	0	0	0	0	1
Otu00887	Bacteria	Proteobacteria	Betaproteobacteria	Burkholderiales		Aquabacterium	0	0	0	0	0	0	0	0	2	0	1	0	1	1	1	0	0	0	0	0	0	0	0	0	1	0	0	0	0	0	0	0	0	1	0	0	0	0	0	0	0	0	0
Otu00888	Bacteria	Proteobacteria	Betaproteobacteria	Burkholderiales	Comamonadaceae	Comamonas	0	0	1	0	0	0	0	0	0	0	0	0	0	0	0	0	0	0	0	0	0	0	0	0	0	0	0	0	0	0	1	0	0	2	0	0	0	0	0	0	0	0	0
Otu00889	Bacteria	Firmicutes	Clostridia	Eubacteriales	EubacterialesFamilyXII.IncertaeSedis	Fusibacter	0	0	0	0	0	0	0	0	0	0	0	0	0	0	0	0	0	0	0	0	0	0	0	0	0	0	0	0	0	0	0	0	0	0	0	0	0	0	3	5	0	0	0
Otu00890	Bacteria	Actinobacteria	Actinomycetia	Micrococcales	Microbacteriaceae	Frondihabitans	0	0	0	0	0	0	0	0	0	0	0	0	0	0	2	0	3	0	0	0	0	0	1	0	0	1	0	0	0	0	0	0	0	0	0	0	0	0	0	0	1	0	0
Otu00891	Bacteria	Proteobacteria	Betaproteobacteria	Nitrosomonadales	Methylophilaceae	Methylophilus	0	0	1	0	0	0	0	0	0	0	0	0	0	0	0	0	0	0	0	0	0	0	0	0	4	1	0	0	0	0	0	1	1	0	0	0	0	0	0	0	0	0	0
Otu00892	Bacteria	Actinobacteria	Actinomycetia	Corynebacteriales	Corynebacteriaceae	Corynebacterium	0	0	0	0	0	0	0	0	0	0	0	0	2	0	1	0	0	0	0	0	0	1	0	0	0	2	0	1	0	0	0	0	0	0	0	0	0	0	0	0	0	0	0
Otu00893	Bacteria	Bacteroidetes	Sphingobacteriia	Sphingobacteriales	Sphingobacteriaceae	Pedobacter	0	0	0	0	0	0	0	0	0	0	1	0	0	0	0	0	0	0	0	0	0	0	0	2	0	0	0	0	1	0	0	1	1	0	0	0	0	0	0	0	0	0	0
Otu00894	Bacteria	Verrucomicrobia	Opitutae	Opitutales	Opitutaceae	Lacunisphaera	0	0	0	0	0	0	1	0	0	1	0	2	1	1	0	0	0	1	0	0	0	0	0	0	0	0	0	0	0	0	0	0	0	0	0	0	0	0	0	0	0	0	0
Otu00895	Bacteria	Proteobacteria	Gammaproteobacteria	Pseudomonadales	Pseudomonadaceae	Pseudomonas	0	0	0	0	0	0	4	1	0	2	0	0	0	0	0	0	0	0	0	0	0	0	0	0	0	0	0	0	0	0	0	0	0	0	0	0	0	0	0	0	0	0	0
Otu00896	Bacteria	Proteobacteria	Gammaproteobacteria	Pseudomonadales	Pseudomonadaceae	Pseudomonas	0	0	0	0	0	0	0	0	0	1	2	1	1	1	0	0	0	0	0	0	0	0	1	0	0	0	0	0	0	0	0	0	0	0	0	0	0	0	0	0	0	0	0
Otu00897	Bacteria	Actinobacteria	Thermoleophilia	Solirubrobacterales	Conexibacteraceae	Conexibacter	0	0	0	0	0	0	0	0	0	0	0	0	0	0	0	0	0	0	0	0	0	0	0	0	0	0	0	0	0	0	0	0	0	0	0	0	3	3	1	0	0	0	0
Otu00898	Bacteria	Proteobacteria	Alphaproteobacteria	Hyphomicrobiales	Phyllobacteriaceae	Phyllobacterium	0	0	0	0	0	0	0	0	0	1	0	0	0	0	0	1	0	0	1	0	0	0	0	0	0	2	0	1	0	0	0	0	0	0	0	0	1	0	0	0	0	0	0
Otu00899	Bacteria	Proteobacteria	Betaproteobacteria	Rhodocyclales	Zoogloeaceae	Thauera	0	0	0	0	0	1	1	0	0	0	0	0	0	0	0	0	0	2	0	1	0	0	1	0	0	0	0	0	0	0	0	0	1	0	0	0	0	0	0	0	0	0	0
Otu00900	Bacteria	Firmicutes	Erysipelotrichia	Erysipelotrichales	Erysipelotrichaceae	Breznakia	0	0	0	0	0	0	0	0	0	0	0	0	0	0	0	0	0	0	0	0	0	0	0	0	0	0	0	0	0	0	0	0	2	0	0	2	0	0	0	0	0	0	0
Otu00901	Bacteria	Bacteroidetes	Bacteroidia	Bacteroidales	Paludibacteraceae	Paludibacter	0	0	0	0	0	0	0	0	0	0	0	0	0	0	0	0	0	0	0	0	0	0	0	0	0	0	0	0	0	0	0	0	0	0	0	0	0	0	0	0	0	0	0
Otu00902	Bacteria	Proteobacteria	Gammaproteobacteria	Xanthomonadales	Xanthomonadaceae	Luteimonas	0	0	0	0	0	0	1	6	0	0	0	0	0	0	0	0	0	0	0	0	0	0	0	0	0	0	0	0	0	0	0	0	0	0	0	0	0	0	0	0	0	0	0
Otu00903	Bacteria	Proteobacteria	Betaproteobacteria	Burkholderiales		Mitsuaria	0	1	0	0	0	0	0	0	0	0	0	0	0	0	0	0	0	0	0	0	0	0	0	0	1	0	0	2	0	0	0	2	0	0	0	0	0	0	1	0	0	0	0
Otu00904	Bacteria	Bacteroidetes	Sphingobacteriia	Sphingobacteriales	Sphingobacteriaceae	Nubsella	0	0	0	0	3	0	1	0	0	0	0	0	0	0	0	0	0	3	0	0	0	0	0	0	0	0	0	0	0	0	0	0	0	0	0	0	0	0	0	0	0	0	0
Otu00905	Bacteria	Proteobacteria	Gammaproteobacteria	Moraxellales	Moraxellaceae	Acinetobacter	1	2	0	0	0	0	0	0	0	1	0	0	0	0	0	0	0	0	0	0	0	0	0	0	0	2	0	0	1	0	0	0	0	0	0	0	0	0	0	0	0	0	0
Otu00906	Bacteria	Proteobacteria	Betaproteobacteria	Burkholderiales	Comamonadaceae	Delftia	0	0	0	0	0	0	0	0	0	0	0	0	0	0	0	1	0	1	1	0	1	0	0	1	0	0	0	0	0	2	0	0	0	0	0	0	0	0	0	0	0	0	0
Otu00907	Bacteria	Proteobacteria	Oligoflexia	Bdellovibrionales	Bdellovibrionaceae	Bdellovibrio	0	0	0	0	0	0	0	0	0	0	0	0	0	0	0	0	0	0	0	0	0	0	0	0	0	0	0	0	0	0	0	7	0	0	0	0	0	0	0	0	0	0	0
Otu00908	Bacteria	Firmicutes	Clostridia	Eubacteriales	Oscillospiraceae	Thermoclostridium	0	0	0	3	0	0	0	0	1	1	0	0	0	2	0	0	0	0	0	0	0	0	0	0	0	0	0	0	0	0	0	0	0	0	0	0	0	0	0	0	0	0	0
Otu00909	Bacteria	Proteobacteria	Epsilonproteobacteria	Campylobacterales	Campylobacteraceae	Arcobacter	0	0	0	0	0	0	0	0	0	0	0	0	0	0	0	0	0	0	0	0	0	0	0	0	0	0	0	0	0	0	0	0	0	0	0	0	0	0	0	0	0	0	5
Otu00910	Bacteria	Bacteroidetes	Chitinophagia	Chitinophagales	Chitinophagaceae	Terrimonas	1	1	0	0	0	1	0	0	0	0	0	0	0	0	0	0	0	0	1	0	0	1	0	0	1	0	0	1	0	0	0	0	0	0	0	0	0	0	0	0	0	0	0
Otu00911	Bacteria	Bacteroidetes	Sphingobacteriia	Sphingobacteriales	Sphingobacteriaceae	Pedobacter	0	0	0	0	0	2	0	0	0	1	0	0	1	0	0	0	0	0	0	0	0	0	1	0	0	0	0	0	0	0	0	1	0	0	0	0	0	0	0	0	1	0	0
Otu00912	Bacteria	Bacteroidetes	Cytophagia	Cytophagales	Cytophagaceae	Emticicia	0	0	1	2	0	0	0	0	0	0	0	0	0	0	0	0	0	0	0	0	0	0	0	0	0	0	0	0	1	0	0	0	0	0	0	0	0	0	1	0	1	1	0
Otu00913	Bacteria	Bacteroidetes	Sphingobacteriia	Sphingobacteriales	Sphingobacteriaceae	Pedobacter	0	0	0	0	0	0	0	0	0	0	0	1	0	0	0	0	0	0	0	0	0	0	1	0	0	0	0	0	0	0	0	3	0	0	0	1	0	0	1	0	0	0	0
Otu00914	Bacteria	Proteobacteria	Alphaproteobacteria	Hyphomicrobiales	Hyphomicrobiaceae	Aquabacter	0	0	0	0	0	0	0	0	0	1	0	0	0	0	0	0	1	1	0	1	0	0	0	1	0	0	0	0	0	0	0	0	0	0	0	0	0	0	2	0	0	0	0
Otu00915	Bacteria	Proteobacteria	Gammaproteobacteria	Moraxellales	Moraxellaceae	Acinetobacter	0	0	0	0	0	0	0	0	0	0	0	0	0	0	0	0	0	1	0	0	0	0	0	0	2	3	0	0	1	0	0	0	0	0	0	0	0	0	0	0	0	0	0
Otu00916	Bacteria	Proteobacteria	Gammaproteobacteria	Xanthomonadales	Xanthomonadaceae	Pseudoxanthomonas	0	0	1	0	0	0	0	0	0	1	0	0	0	0	0	1	0	0	0	0	0	0	0	0	0	0	0	0	1	0	0	1	0	0	0	0	0	0	1	0	0	1	0
Otu00917	Bacteria	Proteobacteria	Gammaproteobacteria	Pseudomonadales	Pseudomonadaceae	Pseudomonas	0	0	0	0	1	0	1	0	0	0	0	0	0	0	0	0	2	0	0	0	0	0	0	0	0	2	0	0	0	0	0	0	0	0	0	0	0	0	0	1	0	0	0
Otu00918	Bacteria	Bacteroidetes	Sphingobacteriia	Sphingobacteriales	Sphingobacteriaceae	Nubsella	0	0	0	0	0	0	0	0	0	0	0	0	0	0	0	0	0	0	0	0	0	0	3	2	0	0	0	0	0	0	0	2	0	0	0	0	0	0	0	0	0	0	0
Otu00919	Bacteria	Proteobacteria	Gammaproteobacteria	Moraxellales	Moraxellaceae	Acinetobacter	0	0	0	1	0	0	0	0	0	0	0	0	0	0	0	0	0	0	0	0	0	0	0	0	0	2	0	0	2	0	0	1	0	1	0	0	0	0	0	0	0	0	0
Otu00920	Bacteria	Proteobacteria	Betaproteobacteria	Nitrosomonadales	Methylophilaceae	Methylotenera	0	0	0	0	0	0	0	0	0	0	0	0	0	0	0	0	0	0	0	0	0	0	0	0	0	0	0	0	0	0	0	0	0	0	0	5	0	0	0	0	0	0	0
Otu00921	Bacteria	Proteobacteria	Gammaproteobacteria	Chromatiales	Chromatiaceae	Thiobaca	0	0	0	0	1	1	0	1	0	2	0	1	0	0	0	0	0	0	0	0	0	0	0	0	0	0	0	0	0	0	0	0	0	0	0	0	0	0	1	0	0	0	0
Otu00922	Bacteria	Proteobacteria	Betaproteobacteria	Burkholderiales	Comamonadaceae	Acidovorax	0	0	0	0	0	0	0	0	0	0	0	0	0	0	0	0	0	0	0	1	0	0	0	0	0	0	0	0	0	2	1	0	0	0	0	0	0	0	1	0	0	1	1
Otu00923	Bacteria	Proteobacteria	Alphaproteobacteria	Hyphomicrobiales	Rhizobiaceae	Rhizobium	1	1	0	0	0	0	0	0	0	0	0	0	0	0	0	0	0	0	0	0	0	0	0	0	0	0	0	0	0	0	0	0	0	0	0	0	4	1	0	0	0	0	0
Otu00924	Bacteria	Proteobacteria	Deltaproteobacteria	Myxococcales	Sandaracinaceae	Sandaracinus	0	0	0	0	0	0	0	0	0	0	0	0	0	0	0	0	0	0	0	0	0	0	0	0	0	0	0	0	0	0	0	0	2	5	0	0	0	0	0	0	0	0	0
Otu00925	Bacteria	Proteobacteria	Alphaproteobacteria	Hyphomicrobiales	Reyranellaceae	Reyranella	2	2	0	0	0	0	0	0	0	0	0	0	0	0	0	0	0	0	0	0	0	0	0	0	0	0	1	0	0	0	0	0	0	0	0	0	0	1	0	1	0	0	0
Otu00926	Bacteria	Actinobacteria	Actinomycetia	Streptomycetales	Streptomycetaceae	Streptomyces	0	0	2	0	0	0	0	0	0	0	0	0	0	0	0	0	0	0	0	0	0	0	0	0	0	0	0	0	0	0	0	0	0	0	0	0	0	0	0	0	0	0	0
Otu00927	Bacteria	Firmicutes	Clostridia	Eubacteriales	Lachnospiraceae	Kineothrix	0	0	0	0	0	0	0	0	0	0	0	0	0	0	0	0	0	0	0	0	0	0	0	0	0	0	0	0	0	0	0	0	0	0	0	0	1	0	1	4	1	0	0
Otu00928	Bacteria	Actinobacteria	Actinomycetia	Corynebacteriales	Corynebacteriaceae	Corynebacterium	0	3	0	0	0	0	0	0	0	0	0	0	0	0	0	0	0	0	0	0	0	0	0	0	1	2	0	0	0	0	0	0	0	0	0	0	0	0	1	0	0	0	0
Otu00929	Bacteria	Bacteroidetes	Flavobacteriia	Flavobacteriales	Flavobacteriaceae	Flavobacterium	0	0	0	0	1	0	0	0	0	0	0	0	0	0	0	0	0	0	0	0	0	0	0	0	0	0	0	0	0	0	0	0	0	0	0	0	0	4	0	0	1	0	0
Otu00930	Bacteria	Firmicutes	Erysipelotrichia	Erysipelotrichales	Erysipelotrichaceae	Breznakia	0	0	2	1	0	1	1	0	0	0	0	0	0	1	0	0	0	0	0	0	0	0	0	0	0	0	0	0	0	1	0	0	0	0	0	0	0	0	0	0	0	0	0
Otu00931	Bacteria	Verrucomicrobia	Opitutae	Puniceicoccales	Puniceicoccaceae	Coraliomargarita	0	0	0	0	0	0	0	0	0	0	0	0	0	0	0	0	0	0	0	0	0	0	0	0	3	4	0	0	0	0	0	0	0	0	0	0	0	0	0	0	0	0	0
Otu00932	Bacteria	Proteobacteria	Epsilonproteobacteria	Campylobacterales	Campylobacteraceae	Arcobacter	0	0	0	0	0	0	0	0	0	0	0	0	0	0	0	0	0	0	0	0	0	0	0	0	0	0	0	0	0	0	0	0	0	0	0	0	0	0	0	0	0	0	0
Otu00933	Bacteria	Spirochaetes	Spirochaetia	Leptospirales	Leptospiraceae	Leptospira	0	0	1	0	1	1	2	2	0	0	0	0	0	0	0	0	0	0	0	0	0	0	0	0	0	0	0	0	0	0	0	0	0	0	0	0	0	0	0	0	0	0	0
Otu00934	Bacteria	Bacteroidetes	Chitinophagia	Chitinophagales	Chitinophagaceae	Edaphobaculum	0	0	0	0	0	0	0	0	0	0	0	0	0	0	0	0	0	0	0	0	0	1	0	0	0	0	0	0	0	0	0	0	0	1	0	0	1	0	0	0	0	0	0
Otu00935	Bacteria	Proteobacteria	Gammaproteobacteria	Xanthomonadales	Xanthomonadaceae	Xanthomonas	0	0	1	0	0	0	3	1	0	0	0	0	0	0	0	0	0	0	0	0	0	0	0	0	0	0	0	0	0	0	0	0	0	0	0	0	0	2	0	0	0	0	0
Otu00936	Bacteria	Bacteroidetes	Flavobacteriia	Flavobacteriales	Flavobacteriaceae	Flavobacterium	0	0	0	0	0	0	0	0	0	0	0	0	0	0	0	0	0	0	0	1	0	0	1	0	0	0	0	0	0	0	4	0	0	0	1	0	0	0	0	0	0	0	0
Otu00937	Bacteria	Actinobacteria	Actinomycetia	Corynebacteriales	Corynebacteriaceae	Corynebacterium	0	1	0	0	0	0	0	0	0	0	0	0	0	0	0	0	0	0	0	1	0	2	0	0	1	0	1	0	0	0	0	0	0	0	0	0	0	1	0	0	0	0	0
Otu00938	Bacteria	Bacteroidetes	Chitinophagia	Chitinophagales	Chitinophagaceae	Edaphocola	0	0	0	0	0	0	0	0	0	0	0	0	0	0	0	0	0	0	0	0	0	0	0	0	0	0	0	0	0	0	0	0	0	0	0	0	0	0	0	0	0	0	1
Otu00939	Bacteria	Proteobacteria	Alphaproteobacteria	Hyphomicrobiales	Phyllobacteriaceae	Aquamicrobium	0	0	0	0	0	0	0	0	0	0	0	0	0	0	0	0	0	0	0	0	0	0	0	0	0	0	0	0	0	0	0	0	2	1	0	0	0	0	0	0	2	2	0
Otu00940	Bacteria	Verrucomicrobia	Opitutae	Opitutales	Opitutaceae	Lacunisphaera	0	0	0	0	0	0	0	0	0	0	1	0	0	1	0	0	0	0	0	0	0	1	0	2	0	1	1	0	0	0	0	0	0	0	0	0	0	0	0	0	0	0	0
Otu00941	Bacteria	Bacteroidetes	Bacteroidia	Bacteroidales	Tannerellaceae	Parabacteroides	0	0	0	0	0	0	0	0	0	0	0	0	0	0	1	1	2	2	0	0	0	0	0	0	0	0	0	0	0	0	0	0	0	0	0	0	0	0	1	0	0	0	0
Otu00942	Bacteria	Proteobacteria	Betaproteobacteria	Burkholderiales	Comamonadaceae	Acidovorax	0	0	0	0	0	0	0	0	0	0	0	0	0	0	0	0	0	0	0	0	0	0	0	0	0	0	0	0	0	0	0	0	0	0	3	1	0	0	0	0	0	0	1
Otu00943	Bacteria	Bacteroidetes	Sphingobacteriia	Sphingobacteriales	Sphingobacteriaceae	Daejeonella	0	0	0	0	0	0	0	0	0	0	0	0	1	0	0	0	0	0	0	0	0	0	0	0	0	0	0	2	0	0	0	0	0	0	0	0	1	0	0	0	1	2	0
Otu00944	Bacteria	Proteobacteria	Betaproteobacteria	Burkholderiales		Mitsuaria	0	0	1	0	0	0	0	0	0	0	0	0	0	0	1	1	0	0	0	1	0	0	0	0	0	1	0	0	0	0	0	0	0	0	0	0	0	0	2	0	0	0	0
Otu00945	Bacteria	Bacteroidetes	Flavobacteriia	Flavobacteriales	Flavobacteriaceae	Flavobacterium	0	0	0	0	0	0	0	0	0	0	0	0	0	0	0	0	0	0	0	0	0	0	0	1	0	0	0	0	0	0	0	0	1	1	0	1	0	0	0	1	2	0	0
Otu00946	Bacteria	Bacteroidetes	Bacteroidia	Bacteroidales	Paludibacteraceae	Paludibacter	0	0	0	2	0	0	0	0	0	0	1	0	0	0	0	0	0	0	0	0	0	0	0	0	0	0	1	0	1	0	0	0	0	0	0	1	1	0	0	0	0	0	0
Otu00947	Bacteria	Proteobacteria	Betaproteobacteria	Rhodocyclales	Zoogloeaceae	Thauera	0	0	0	0	0	0	0	0	1	0	0	0	0	0	0	0	3	1	0	0	0	0	0	1	0	0	0	0	0	0	0	1	0	0	0	0	0	0	0	0	0	0	0
Otu00948	Bacteria	Firmicutes	Clostridia	Eubacteriales	Peptococcaceae	Desulfotomaculum	0	0	3	1	0	0	0	0	0	0	0	0	0	0	0	0	0	0	0	0	0	0	0	0	0	0	0	0	0	0	0	1	0	0	1	0	0	0	0	0	0	0	0
Otu00949	Bacteria	Proteobacteria	Oligoflexia	Bacteriovoracales	Bacteriovoracaceae	Peredibacter	0	0	0	4	0	0	0	0	0	0	0	0	0	0	0	0	0	0	0	0	0	0	0	1	0	0	0	0	1	0	0	0	0	0	0	0	0	0	0	0	0	1	0
Otu00950	Bacteria	Firmicutes	Erysipelotrichia	Erysipelotrichales	Erysipelotrichaceae	Erysipelothrix	0	0	3	0	0	0	0	0	0	0	0	0	0	0	0	0	0	0	0	0	0	0	0	0	0	0	0	0	1	0	0	0	0	0	0	0	0	0	3	0	0	0	0
Otu00951	Bacteria	Proteobacteria	Gammaproteobacteria	Moraxellales	Moraxellaceae	Acinetobacter	0	0	0	0	0	0	0	0	0	0	0	0	0	0	0	0	0	0	0	0	0	0	0	0	0	0	0	0	0	0	0	0	0	0	0	0	0	0	0	0	0	0	1
Otu00952	Bacteria	Bacteroidetes	Bacteroidia	Bacteroidales	Rikenellaceae	Anaerocella	0	0	2	3	0	0	0	0	0	0	0	0	0	0	0	0	0	0	0	0	0	0	0	0	1	0	0	0	0	1	0	0	0	0	0	0	0	0	0	0	0	0	0
Otu00953	Bacteria	Proteobacteria	Alphaproteobacteria	Caulobacterales	Caulobacteraceae	Brevundimonas	0	0	0	0	0	0	0	0	0	0	1	0	0	0	0	0	4	0	1	0	0	0	0	0	0	0	0	0	0	0	0	1	0	0	0	0	0	0	0	0	0	0	0
Otu00954	Bacteria	Firmicutes	Clostridia	Eubacteriales	Eubacteriaceae	Irregularibacter	0	0	0	0	0	0	0	0	0	0	0	0	0	0	0	0	0	0	0	0	0	0	0	1	0	0	0	0	2	0	0	0	1	0	0	0	0	0	1	0	1	0	0
Otu00955	Bacteria	Proteobacteria	Alphaproteobacteria	Maricaulales	Robiginitomaculaceae	Fretibacter	0	0	0	0	1	0	0	0	0	0	0	0	0	0	0	0	0	0	0	0	0	0	0	0	0	0	0	0	0	0	0	0	0	0	0	0	2	3	0	0	0	1	0
Otu00956	Bacteria	Proteobacteria	Oligoflexia	Bdellovibrionales	Bdellovibrionaceae	Bdellovibrio	0	0	0	0	0	0	0	0	0	0	0	0	0	0	0	0	0	0	0	0	0	0	0	0	0	0	0	0	0	0	1	0	2	2	2	0	0	0	0	0	0	0	0
Otu00957	Bacteria	Actinobacteria	Actinomycetia	Micrococcales	Microbacteriaceae	Leucobacter	0	0	0	0	0	0	0	0	0	0	1	0	0	0	0	0	2	0	0	0	0	1	1	2	0	0	0	0	0	0	0	0	0	0	0	0	0	0	0	0	0	0	0
Otu00958	Bacteria	Proteobacteria	Betaproteobacteria	Rhodocyclales	Zoogloeaceae	Thauera	0	0	0	0	0	0	1	0	0	1	1	0	1	0	0	2	1	0	0	0	0	0	0	0	0	0	0	0	0	0	0	0	0	0	0	0	0	0	0	0	0	0	0
Otu00959	Bacteria	Proteobacteria	Gammaproteobacteria	Pseudomonadales	Pseudomonadaceae	Pseudomonas	0	0	0	1	0	0	4	2	0	0	0	0	0	0	0	0	0	0	0	0	0	0	0	0	0	0	0	0	0	0	0	0	0	0	0	0	0	0	0	0	0	0	0
Otu00960	Bacteria	Proteobacteria	Epsilonproteobacteria	Campylobacterales	Campylobacteraceae	Aliarcobacter	0	0	0	0	0	0	0	0	0	0	0	0	0	0	0	0	0	0	0	0	0	0	0	0	0	0	0	0	0	0	0	0	0	0	0	0	0	0	0	0	0	0	0
Otu00961	Bacteria	Proteobacteria	Alphaproteobacteria	Hyphomicrobiales	Rhizobiaceae	Shinella	0	0	0	0	0	0	0	0	0	0	0	0	1	0	0	2	1	0	0	0	1	0	0	2	0	0	0	0	0	0	0	0	0	0	0	0	0	0	0	0	0	0	0
Otu00962	Bacteria	Bacteroidetes	Bacteroidia	Bacteroidales	Dysgonomonadaceae	Dysgonomonas	0	0	0	0	0	0	0	0	0	1	0	0	3	2	0	0	0	0	0	0	0	1	0	0	0	0	0	0	0	0	0	0	0	0	0	0	0	0	0	0	0	0	0
Otu00963	Bacteria	Proteobacteria	Alphaproteobacteria	Hyphomonadales	Hyphomonadaceae	Asprobacter	1	1	0	0	0	0	0	0	1	0	0	0	1	1	0	0	0	0	0	0	0	0	0	0	0	0	2	0	0	0	0	0	0	0	0	0	0	0	0	0	0	0	0
Otu00964	Bacteria	Proteobacteria	Betaproteobacteria	Rhodocyclales	Zoogloeaceae	Azoarcus	0	0	0	0	0	0	0	0	0	0	0	0	0	0	0	0	0	0	0	0	0	0	0	1	0	0	0	0	0	0	0	1	1	0	0	0	0	0	0	0	0	0	0
Otu00965	Bacteria	Proteobacteria	Betaproteobacteria	Burkholderiales	Comamonadaceae	Comamonas	0	0	0	3	0	0	0	0	0	0	0	0	0	0	0	0	0	0	0	0	0	0	0	0	0	3	0	0	0	0	0	1	0	0	0	0	0	0	0	0	0	0	0
Otu00966	Bacteria	Bacteroidetes	Flavobacteriia	Flavobacteriales	Flavobacteriaceae	Flavobacterium	0	0	0	0	0	0	0	0	0	0	0	0	0	0	0	0	0	0	0	0	0	0	0	0	0	0	0	0	0	0	0	0	0	0	0	2	0	0	0	0	0	0	2
Otu00967	Bacteria	Proteobacteria	Alphaproteobacteria	Rhodobacterales	Rhodobacteraceae	Amaricoccus	0	0	0	0	1	0	0	0	0	0	0	0	0	0	2	1	0	1	0	0	1	0	0	0	0	0	0	0	0	0	0	0	0	0	0	0	0	0	0	0	1	0	0
Otu00968	Bacteria	Verrucomicrobia	Opitutae	Opitutales	Opitutaceae	Lacunisphaera	0	0	0	1	0	1	0	1	0	0	0	0	0	0	0	0	0	0	0	0	1	0	1	1	0	0	0	0	0	0	0	0	0	0	0	0	0	0	0	1	0	0	0
Otu00969	Bacteria	Proteobacteria	Betaproteobacteria	Burkholderiales	Comamonadaceae	Delftia	1	1	0	0	0	0	0	0	0	0	0	0	0	0	0	0	0	0	0	0	0	0	0	0	1	0	0	0	0	0	4	0	0	0	0	0	0	0	0	0	0	0	0
Otu00970	Bacteria	Proteobacteria	Alphaproteobacteria	Hyphomicrobiales	Devosiaceae	Devosia	2	0	0	0	0	0	0	0	0	0	0	0	0	0	0	0	0	0	0	0	0	0	0	0	0	0	1	0	0	0	0	0	0	0	0	0	0	3	0	0	0	0	0
Otu00971	Bacteria	Proteobacteria	Gammaproteobacteria	Pseudomonadales	Pseudomonadaceae	Pseudomonas	0	0	0	0	1	1	0	0	0	0	0	0	0	0	0	0	0	0	0	0	0	0	0	0	0	1	0	0	0	0	0	0	0	0	0	0	0	3	0	0	0	0	0
Otu00972	Bacteria	Bacteroidetes	Chitinophagia	Chitinophagales	Chitinophagaceae	Terrimonas	0	0	0	0	0	0	0	0	0	0	0	1	1	0	0	2	0	0	0	0	0	0	0	0	0	0	0	0	0	0	2	0	0	0	0	0	0	0	0	0	0	0	0
Otu00973	Bacteria	Proteobacteria	Alphaproteobacteria	Hyphomicrobiales	Hyphomicrobiaceae	Aquabacter	0	0	0	0	0	0	2	3	0	1	0	0	0	0	0	0	0	0	0	0	0	0	0	0	0	0	0	0	0	0	0	0	0	0	0	0	0	0	0	0	0	0	0
Otu00974	Bacteria	Proteobacteria	Gammaproteobacteria	Oceanospirillales	Alcanivoracaceae	Alcanivorax	3	0	0	0	0	1	0	0	0	0	0	0	0	0	0	0	0	0	0	0	0	0	0	0	0	0	0	0	0	0	0	0	0	0	0	0	1	0	0	0	0	0	0
Otu00975	Bacteria	Proteobacteria	Epsilonproteobacteria	Campylobacterales	Campylobacteraceae	Arcobacter	0	0	0	0	0	0	0	0	0	0	0	0	0	0	0	0	0	0	0	0	0	0	0	0	0	0	0	0	0	0	0	0	0	0	1	0	0	0	0	0	0	0	1
Otu00976	Bacteria	Proteobacteria	Gammaproteobacteria	Pseudomonadales	Pseudomonadaceae	Pseudomonas	0	0	0	0	0	1	1	0	0	0	0	0	0	0	0	0	0	2	1	0	0	0	0	0	0	0	0	0	0	0	0	0	0	0	0	0	0	0	1	0	0	0	0
Otu00977	Bacteria	Actinobacteria	Actinomycetia	Corynebacteriales	Tsukamurellaceae	Tsukamurella	0	0	0	0	0	0	0	0	0	0	0	0	0	0	0	0	0	0	0	0	0	0	0	0	0	0	0	0	0	0	0	0	1	5	0	0	0	0	0	0	0	0	0
Otu00978	Bacteria	Proteobacteria	Gammaproteobacteria	Xanthomonadales	Xanthomonadaceae	Stenotrophomonas	0	0	0	0	0	0	0	0	0	0	0	0	1	0	0	1	1	2	1	0	0	0	0	0	0	0	0	0	0	0	0	0	0	0	0	0	0	0	0	0	0	0	0
Otu00979	Bacteria	Proteobacteria	Betaproteobacteria	Burkholderiales		Mitsuaria	0	0	0	0	0	0	0	0	0	0	0	0	0	0	0	0	0	0	4	0	0	0	1	0	0	0	0	0	0	0	1	0	0	0	0	0	0	0	0	0	0	0	0
Otu00980	Bacteria	Proteobacteria	Gammaproteobacteria	Xanthomonadales	Xanthomonadaceae	Xanthomonas	0	0	0	0	0	0	0	2	0	1	1	0	0	0	0	0	0	0	0	0	0	0	0	0	0	0	0	0	0	1	0	0	0	0	0	0	0	0	0	0	0	0	0
Otu00981	Bacteria	Proteobacteria	Epsilonproteobacteria	Campylobacterales	Campylobacteraceae	Arcobacter	0	0	0	0	0	0	0	0	0	0	0	0	0	0	0	0	0	0	0	0	0	0	0	0	0	0	0	0	0	0	0	0	0	0	0	0	0	0	0	0	0	0	3
Otu00982	Bacteria	Proteobacteria	Gammaproteobacteria	Pseudomonadales	Pseudomonadaceae	Pseudomonas	0	0	0	0	0	0	2	1	1	0	0	0	1	0	0	1	0	0	0	0	0	0	0	0	0	0	0	0	0	0	0	0	0	0	0	0	0	0	0	0	0	0	0
Otu00983	Bacteria	Bacteroidetes	Chitinophagia	Chitinophagales	Chitinophagaceae	Taibaiella	2	0	0	0	0	0	0	0	0	0	0	0	0	0	0	0	0	0	0	0	0	0	0	0	0	0	0	1	0	0	0	0	0	0	0	0	1	1	0	0	0	1	0
Otu00984	Bacteria	Proteobacteria	Alphaproteobacteria	Hyphomicrobiales	Devosiaceae	Devosia	0	0	1	0	0	0	0	0	0	0	0	0	0	0	0	0	0	0	0	0	0	0	0	0	0	2	0	1	1	0	0	0	1	0	0	0	0	0	0	0	0	0	0
Otu00985	Bacteria	Proteobacteria	Alphaproteobacteria	Caulobacterales	Caulobacteraceae	Brevundimonas	1	0	0	0	0	0	0	0	0	0	0	1	0	1	0	0	0	0	0	0	0	0	0	0	1	0	1	1	0	0	0	0	0	0	0	0	0	0	0	0	0	0	0
Otu00986	Bacteria	Bacteroidetes	Flavobacteriia	Flavobacteriales	Flavobacteriaceae	Flavobacterium	0	0	0	0	0	0	0	0	0	0	0	0	0	0	0	0	0	0	0	0	0	0	0	0	0	0	0	0	0	0	0	0	0	0	0	0	0	0	0	0	0	0	2
Otu00987	Bacteria	Bacteroidetes	Flavobacteriia	Flavobacteriales	Crocinitomicaceae	Fluviicola	0	0	0	0	0	0	0	0	0	0	0	0	0	0	0	0	0	0	0	0	0	0	0	0	0	0	0	0	0	0	0	0	0	0	0	0	0	0	0	0	0	0	3
Otu00988	Bacteria	Proteobacteria	Betaproteobacteria	Nitrosomonadales	Methylophilaceae	Methylotenera	0	0	0	0	0	0	0	0	0	0	0	0	0	0	0	0	0	0	0	0	0	4	0	1	0	0	0	0	0	0	0	0	0	0	0	1	0	0	0	0	0	0	0
Otu00989	Bacteria	Proteobacteria	Gammaproteobacteria	Enterobacterales	Morganellaceae	Morganella	0	0	0	0	0	0	0	0	0	0	0	0	0	0	0	0	0	0	4	2	0	0	0	0	0	0	0	0	0	0	0	0	0	0	0	0	0	0	0	0	0	0	0
Otu00990	Bacteria	Bacteroidetes	Chitinophagia	Chitinophagales	Chitinophagaceae	Edaphocola	0	0	0	0	0	0	0	0	0	0	0	0	0	0	0	0	0	0	2	0	1	2	0	0	0	0	0	0	0	0	0	0	0	0	0	0	0	0	1	0	0	0	0
Otu00991	Bacteria	Bacteroidetes	Chitinophagia	Chitinophagales	Chitinophagaceae	Terrimonas	2	0	0	0	1	0	0	0	0	0	0	0	0	0	0	0	0	0	0	0	0	0	0	0	0	1	0	2	0	0	0	0	0	0	0	0	0	0	0	0	0	0	0
Otu00992	Bacteria	Spirochaetes	Spirochaetia	Spirochaetales	Sphaerochaetaceae	Sphaerochaeta	0	0	5	1	0	0	0	0	0	0	0	0	0	0	0	0	0	0	0	0	0	0	0	0	0	0	0	0	0	0	0	0	0	0	0	0	0	0	0	0	0	0	0
Otu00993	Bacteria	Bacteroidetes	Chitinophagia	Chitinophagales	Chitinophagaceae	Terrimonas	2	2	0	0	0	0	0	0	0	0	0	0	0	0	0	0	0	0	0	0	0	0	0	0	0	0	0	0	0	0	0	1	0	0	0	0	1	0	0	0	0	0	0
Otu00994	Bacteria	Proteobacteria	Alphaproteobacteria	Hyphomicrobiales	Tepidamorphaceae	Butyratibacter	0	0	0	0	1	0	2	0	0	0	0	0	0	0	1	2	0	0	0	0	0	0	0	0	0	0	0	0	0	0	0	0	0	0	0	0	0	0	0	0	0	0	0
Otu00995	Bacteria	Bacteroidetes	Chitinophagia	Chitinophagales	Chitinophagaceae	Edaphocola	0	0	0	1	1	0	0	0	0	0	0	0	0	0	1	1	0	0	0	0	0	0	1	0	0	0	0	0	0	0	0	0	0	0	0	0	0	0	1	0	0	0	0
Otu00996	Bacteria	Proteobacteria	Betaproteobacteria	Burkholderiales	Comamonadaceae	Comamonas	0	0	0	0	0	1	0	0	0	0	0	0	0	0	1	3	0	0	0	0	0	0	0	0	0	0	0	0	0	0	0	0	0	1	0	0	0	0	0	0	0	0	0
Otu00997	Bacteria	Proteobacteria	Gammaproteobacteria	Chromatiales	Chromatiaceae	Pararheinheimera	0	0	2	2	0	0	0	0	0	0	0	0	0	0	0	0	0	0	0	0	0	0	0	0	0	0	0	0	1	0	0	0	0	0	0	0	0	0	0	0	0	1	0
Otu00998	Bacteria	Verrucomicrobia	Opitutae	Puniceicoccales	Puniceicoccaceae	Ruficoccus	0	0	0	0	0	0	2	0	0	0	1	0	0	0	0	0	0	0	0	0	0	0	0	1	0	0	0	0	0	1	0	0	0	0	0	0	0	0	0	0	1	0	0
Otu00999	Bacteria	Proteobacteria	Betaproteobacteria	Burkholderiales	Oxalobacteraceae	Oxalicibacterium	0	0	0	0	3	1	1	0	0	0	0	0	0	0	0	0	1	0	0	0	0	0	0	0	0	0	0	0	0	0	0	0	0	0	0	0	0	0	0	0	0	0	0
Otu01000	Bacteria	Proteobacteria	Alphaproteobacteria	Hyphomicrobiales	Aurantimonadaceae	Aureimonas	0	0	0	1	0	0	0	0	0	0	0	0	0	0	0	0	0	0	0	0	0	0	0	0	0	0	0	0	0	0	0	1	0	0	0	0	0	0	0	0	0	1	1
Otu01001	Bacteria	Bacteroidetes	Flavobacteriia	Flavobacteriales	Flavobacteriaceae	Flavobacterium	0	0	0	0	0	0	0	0	0	0	0	0	0	0	0	3	0	1	0	0	0	0	0	0	0	0	0	0	0	0	0	1	0	1	0	0	0	0	0	0	0	0	0
Otu01002	Bacteria	Proteobacteria	Gammaproteobacteria	Pseudomonadales	Pseudomonadaceae	Pseudomonas	0	0	0	0	0	0	0	0	0	0	0	0	0	0	0	0	0	0	0	6	0	0	0	0	0	0	0	0	0	0	0	0	0	0	0	0	0	0	0	0	0	0	0
Otu01003	Bacteria	Proteobacteria	Gammaproteobacteria	Xanthomonadales	Xanthomonadaceae	Luteimonas	0	0	0	0	0	1	0	5	0	0	0	0	0	0	0	0	0	0	0	0	0	0	0	0	0	0	0	0	0	0	0	0	0	0	0	0	0	0	0	0	0	0	0
Otu01004	Bacteria	Firmicutes	Clostridia	Eubacteriales	Clostridiaceae	Oxobacter	0	0	0	0	0	0	0	0	0	0	0	0	0	0	0	0	0	0	0	0	0	1	2	1	0	0	0	0	0	0	0	0	0	0	0	0	2	0	0	0	0	0	0
Otu01005	Bacteria	Bacteroidetes	Chitinophagia	Chitinophagales	Chitinophagaceae	Edaphocola	0	1	0	0	0	2	0	0	0	0	0	0	0	0	0	0	0	0	1	0	0	0	0	0	0	0	0	0	0	0	0	0	0	0	0	0	0	1	0	0	0	0	0
Otu01006	Bacteria	Proteobacteria	Betaproteobacteria	Burkholderiales	Alcaligenaceae	Castellaniella	1	0	0	0	0	0	0	0	0	0	0	0	0	1	0	0	0	0	0	0	0	0	1	1	0	0	0	0	0	0	0	2	0	0	0	0	0	0	0	0	0	0	0
Otu01007	Bacteria	Proteobacteria	Alphaproteobacteria	Caulobacterales	Caulobacteraceae	Brevundimonas	0	0	0	0	0	0	3	0	0	0	0	0	0	0	0	0	0	1	0	0	0	0	0	0	0	1	0	0	0	1	0	0	0	0	0	0	0	0	0	0	0	0	0
Otu01008	Bacteria	Bacteroidetes	Flavobacteriia	Flavobacteriales	Crocinitomicaceae	Fluviicola	0	0	0	0	0	0	0	0	0	0	0	0	0	0	0	0	0	0	0	0	0	0	0	0	0	0	0	0	0	0	0	0	0	0	0	0	0	0	0	0	0	0	1
Otu01009	Bacteria	Bacteroidetes	Flavobacteriia	Flavobacteriales	Crocinitomicaceae	Fluviicola	0	0	0	0	0	0	0	0	0	0	0	0	0	0	0	0	0	0	0	0	0	0	0	0	0	0	0	0	0	0	0	0	0	0	0	0	0	0	0	0	0	0	2
Otu01010	Bacteria	Proteobacteria	Gammaproteobacteria	Pseudomonadales	Pseudomonadaceae	Pseudomonas	0	0	0	0	0	0	0	0	0	0	0	0	0	0	0	0	0	0	0	0	4	1	1	0	0	0	0	0	0	0	0	0	0	0	0	0	0	0	0	0	0	0	0
Otu01011	Bacteria	Bacteroidetes	Chitinophagia	Chitinophagales	Chitinophagaceae	Terrimonas	0	1	0	1	0	0	0	0	2	1	0	0	0	1	0	0	0	0	0	0	0	0	0	0	0	0	0	0	0	0	0	0	0	0	0	0	0	0	0	0	0	0	0
Otu01012	Bacteria	Proteobacteria	Oligoflexia	Bdellovibrionales	Bdellovibrionaceae	Bdellovibrio	0	0	0	0	0	0	0	0	0	0	0	0	0	0	0	0	0	0	0	0	0	0	0	0	0	0	0	0	0	0	2	4	0	0	0	0	0	0	0	0	0	0	0
Otu01013	Bacteria	Proteobacteria	Gammaproteobacteria	Moraxellales	Moraxellaceae	Acinetobacter	0	0	0	0	0	0	0	0	0	0	0	0	0	0	0	0	0	0	0	0	0	0	0	0	0	0	0	0	0	0	0	0	0	0	0	0	0	0	0	0	0	0	0
Otu01014	Bacteria	Proteobacteria	Betaproteobacteria	Nitrosomonadales	Sterolibacteriaceae	Methyloversatilis	0	0	0	0	0	0	0	0	0	0	0	0	3	0	1	0	0	0	1	1	0	0	0	0	0	0	0	0	0	0	0	0	0	0	0	0	0	0	0	0	0	0	0
Otu01015	Bacteria	Chloroflexi	Caldilineae	Caldilineales	Caldilineaceae	Caldilinea	0	0	0	0	0	0	0	0	0	0	0	1	0	0	3	1	0	0	1	0	0	0	0	0	0	0	0	0	0	0	0	0	0	0	0	0	0	0	0	0	0	0	0
Otu01016	Bacteria	Bacteroidetes	Flavobacteriia	Flavobacteriales	Flavobacteriaceae	Flavobacterium	0	1	0	0	0	0	1	0	1	0	0	0	1	0	0	0	0	1	0	0	0	0	0	0	0	0	1	0	0	0	0	0	0	0	0	0	0	0	0	0	0	0	0
Otu01017	Bacteria	Bacteroidetes	Bacteroidia	Bacteroidales	Bacteroidaceae	Bacteroides	0	0	0	1	1	0	0	0	0	0	0	0	0	0	0	0	0	1	1	0	0	0	0	0	0	1	0	0	0	0	0	0	0	0	0	0	0	0	0	1	0	0	0
Otu01018	Bacteria	Bacteroidetes	Sphingobacteriia	Sphingobacteriales	Sphingobacteriaceae	Pedobacter	0	0	0	0	0	0	0	0	0	0	0	0	0	0	0	0	0	0	0	0	0	0	0	1	0	0	0	0	0	0	1	2	1	1	0	0	0	0	0	0	0	0	0
Otu01019	Bacteria	Proteobacteria	Gammaproteobacteria	Moraxellales	Moraxellaceae	Acinetobacter	1	1	0	0	0	1	0	0	0	0	0	0	0	0	0	0	1	0	0	0	0	0	0	0	0	0	0	0	0	0	0	0	0	0	0	0	0	2	0	0	0	0	0
Otu01020	Bacteria	Proteobacteria	Alphaproteobacteria	Caulobacterales	Caulobacteraceae	Brevundimonas	0	0	0	0	0	1	0	3	0	0	2	0	0	0	0	0	0	0	0	0	0	0	0	0	0	0	0	0	0	0	0	0	0	0	0	0	0	0	0	0	0	0	0
Otu01021	Bacteria	Proteobacteria	Alphaproteobacteria	Hyphomicrobiales	Rhizobiaceae	Rhizobium	0	0	0	0	0	0	0	0	0	0	0	0	1	1	0	0	0	1	0	0	0	0	0	0	1	0	0	0	0	0	0	1	0	1	0	0	0	0	0	0	0	0	0
Otu01022	Bacteria	Proteobacteria	Betaproteobacteria	Nitrosomonadales	Methylophilaceae	Pseudomethylobacillus	0	0	0	0	0	0	0	0	0	0	0	0	0	0	0	0	0	0	0	0	0	0	0	0	0	0	0	0	0	0	0	0	0	0	0	0	0	0	0	0	0	0	0
Otu01023	Bacteria	Bacteroidetes	Sphingobacteriia	Sphingobacteriales	Sphingobacteriaceae	Solitalea	0	0	0	0	0	0	0	0	0	0	0	0	0	0	0	0	0	0	0	0	0	0	0	0	0	0	0	0	0	0	0	0	0	0	0	0	0	0	0	0	0	0	0
Otu01024	Bacteria	Proteobacteria	Alphaproteobacteria	Hyphomicrobiales	Rhizobiaceae	Shinella	0	0	0	0	2	0	0	0	0	0	0	0	0	0	0	4	0	0	0	0	0	0	0	0	0	0	0	0	0	0	0	0	0	0	0	0	0	0	0	0	0	0	0
Otu01025	Bacteria	Proteobacteria	Gammaproteobacteria	Pseudomonadales	Pseudomonadaceae	Pseudomonas	0	0	0	0	1	0	3	1	0	0	0	0	0	0	0	0	0	0	0	0	0	0	0	0	0	1	0	0	0	0	0	0	0	0	0	0	0	0	0	0	0	0	0
Otu01026	Bacteria	Proteobacteria	Gammaproteobacteria	Pseudomonadales	Pseudomonadaceae	Pseudomonas	0	0	0	0	0	0	0	2	1	0	0	0	1	0	0	0	0	0	0	1	0	0	1	0	0	0	0	0	0	0	0	0	0	0	0	0	0	0	0	0	0	0	0
Otu01027	Bacteria	Proteobacteria	Betaproteobacteria	Nitrosomonadales	Sterolibacteriaceae	Methyloversatilis	0	0	0	0	0	0	0	0	0	0	0	0	0	0	0	2	0	1	0	1	0	1	0	0	0	0	1	0	0	0	0	0	0	0	0	0	0	0	0	0	0	0	0
Otu01028	Bacteria	Bacteroidetes	Bacteroidia	Marinilabiliales	Marinilabiliaceae	Marinilabilia	0	0	0	0	0	0	0	0	2	1	0	0	0	0	0	0	0	0	0	0	0	0	0	0	0	0	0	0	0	0	0	0	0	0	0	1	0	0	0	0	0	0	0
Otu01029	Bacteria	Proteobacteria	Alphaproteobacteria	Hyphomicrobiales	Hyphomicrobiaceae	Aquabacter	0	0	0	0	0	0	0	1	0	3	0	0	1	0	0	1	0	0	0	0	0	0	0	0	0	0	0	0	0	0	0	0	0	0	0	0	0	0	0	0	0	0	0
Otu01030	Bacteria	Proteobacteria	Alphaproteobacteria	Hyphomicrobiales	Devosiaceae	Devosia	0	0	1	0	0	0	0	0	0	0	0	0	0	0	0	0	0	0	0	0	0	0	0	0	0	0	0	1	0	0	0	2	1	1	0	0	0	0	0	0	0	0	0
Otu01031	Bacteria	Actinobacteria	Actinomycetia	Micrococcales	Microbacteriaceae	Leucobacter	0	0	0	0	0	0	0	0	0	0	0	0	0	1	0	2	0	0	0	0	0	0	0	0	0	0	0	0	0	0	0	0	0	0	0	0	0	0	0	1	0	0	0
Otu01032	Bacteria	Proteobacteria	Gammaproteobacteria	Xanthomonadales	Xanthomonadaceae	Luteimonas	0	0	0	0	0	0	1	2	0	0	1	0	0	1	0	0	0	0	0	0	0	0	0	0	0	0	0	0	0	0	0	1	0	0	0	0	0	0	0	0	0	0	0
Otu01033	Bacteria	Proteobacteria	Betaproteobacteria	Burkholderiales	Comamonadaceae	Variovorax	0	0	0	0	0	0	0	0	0	0	0	0	0	0	0	0	0	0	0	0	0	0	0	0	2	0	0	0	0	0	0	0	0	0	0	0	1	2	0	0	1	0	0
Otu01034	Bacteria	Proteobacteria	Gammaproteobacteria	Xanthomonadales	Xanthomonadaceae	Stenotrophomonas	0	0	0	0	0	0	0	0	0	0	0	0	0	1	0	0	0	0	0	0	0	0	1	1	0	0	0	0	0	0	0	0	0	3	0	0	0	0	0	0	0	0	0
Otu01035	Bacteria	Proteobacteria	Alphaproteobacteria	Rhodospirillales	Thalassospiraceae	Thalassospira	0	0	0	0	0	0	0	0	0	1	0	0	0	0	0	0	0	0	0	0	0	3	0	1	0	0	0	0	0	0	0	0	0	0	0	0	0	0	0	0	0	0	0
Otu01036	Bacteria	Proteobacteria	Betaproteobacteria	Burkholderiales	Comamonadaceae	Kinneretia	0	0	0	0	0	0	0	0	0	0	0	0	0	0	0	0	0	0	0	0	0	0	0	0	0	0	0	0	0	0	0	0	0	0	1	0	0	0	0	0	1	0	0
Otu01037	Bacteria	Proteobacteria	Gammaproteobacteria	Xanthomonadales	Xanthomonadaceae	Arenimonas	1	0	0	0	0	0	0	0	0	0	0	0	0	0	0	0	0	0	0	0	0	0	0	0	1	0	0	0	0	0	0	0	0	0	0	0	0	1	1	0	2	0	0
Otu01038	Bacteria	Firmicutes	Clostridia	Eubacteriales	Eubacteriaceae	Alkalibacter	0	0	0	0	1	0	0	0	0	0	0	0	0	0	0	0	0	0	0	0	0	0	0	0	0	0	0	0	0	0	0	0	0	0	0	0	0	0	0	0	0	0	0
Otu01039	Bacteria	Bacteroidetes	Sphingobacteriia	Sphingobacteriales	Sphingobacteriaceae	Pedobacter	0	0	0	0	0	0	0	0	0	0	0	0	0	0	0	0	0	0	0	0	0	0	0	0	2	0	0	0	0	0	0	0	2	2	0	0	0	0	0	0	0	0	0
Otu01040	Bacteria	Proteobacteria	Gammaproteobacteria	Enterobacterales	Morganellaceae	Morganella	0	0	0	0	0	0	0	0	0	0	0	0	0	0	0	0	0	0	1	1	1	2	1	0	0	0	0	0	0	0	0	0	0	0	0	0	0	0	0	0	0	0	0
Otu01041	Bacteria	Proteobacteria	Gammaproteobacteria	Pseudomonadales	Pseudomonadaceae	Pseudomonas	0	0	0	0	0	0	1	0	0	0	0	0	1	1	0	0	0	1	0	0	1	1	0	0	0	0	0	0	0	0	0	0	0	0	0	0	0	0	0	0	0	0	0
Otu01042	Bacteria	Proteobacteria	Oligoflexia	Bdellovibrionales	Bdellovibrionaceae	Bdellovibrio	0	0	2	0	0	0	1	0	0	0	1	0	0	0	1	0	0	0	0	0	0	0	0	0	0	0	0	0	0	0	0	0	1	0	0	0	0	0	0	0	0	0	0
Otu01043	Bacteria	Proteobacteria	Oligoflexia	Bdellovibrionales	Bdellovibrionaceae	Bdellovibrio	0	0	0	0	0	0	0	0	0	0	0	0	0	0	0	0	0	0	0	0	0	0	0	0	0	0	0	0	1	0	0	0	0	0	0	3	0	0	0	0	0	0	1
Otu01044	Bacteria	Proteobacteria	Epsilonproteobacteria	Campylobacterales	Campylobacteraceae	Aliarcobacter	0	0	0	0	0	0	0	0	0	0	0	0	0	0	0	0	0	0	0	0	0	1	0	4	0	0	0	0	0	0	0	0	0	0	0	0	0	0	0	0	0	0	0
Otu01045	Bacteria	Proteobacteria	Gammaproteobacteria	Pseudomonadales	Pseudomonadaceae	Pseudomonas	0	0	0	0	0	0	0	0	0	0	0	0	0	0	0	0	0	0	0	0	0	0	0	0	0	0	0	0	0	1	0	0	0	0	0	0	0	4	1	0	0	0	0
Otu01046	Bacteria	Bacteroidetes	Cytophagia	Cytophagales	Cytophagaceae	Runella	0	0	0	0	1	0	2	0	0	0	0	0	0	0	0	0	0	0	0	0	0	0	0	0	0	0	1	0	0	0	0	0	0	0	0	0	0	0	0	0	0	0	0
Otu01047	Bacteria	Proteobacteria	Oligoflexia	Bdellovibrionales	Bdellovibrionaceae	Bdellovibrio	0	0	0	0	0	0	0	0	0	0	0	0	0	0	0	0	0	0	0	0	0	0	0	0	0	0	0	0	0	0	0	0	0	0	0	0	1	0	0	1	1	1	0
Otu01048	Bacteria	Bacteroidetes	Flavobacteriia	Flavobacteriales	Crocinitomicaceae	Fluviicola	0	0	0	0	0	0	0	0	0	0	0	0	0	0	0	0	0	0	0	0	0	0	0	0	0	0	0	0	0	0	0	0	0	0	0	0	0	0	0	0	0	0	1
Otu01049	Bacteria	Proteobacteria	Gammaproteobacteria	Pseudomonadales	Pseudomonadaceae	Pseudomonas	0	0	0	0	1	1	1	1	0	0	0	0	0	0	0	0	1	0	0	0	0	0	0	0	0	1	0	0	0	0	0	0	0	0	0	0	0	0	0	0	0	0	0
Otu01050	Bacteria	Firmicutes	Clostridia	Eubacteriales	Christensenellaceae	Christensenella	0	0	0	0	0	0	0	0	1	0	0	0	0	0	0	0	0	0	0	0	0	0	0	0	0	1	0	0	1	0	0	0	0	0	0	0	0	0	0	1	1	0	0
Otu01051	Bacteria	Proteobacteria	Alphaproteobacteria	Rhodobacterales	Rhodobacteraceae	Paenirhodobacter	0	0	0	0	0	0	0	0	0	0	0	0	0	0	0	0	0	0	0	0	0	0	0	0	0	0	0	0	0	0	0	0	0	0	0	0	0	0	0	0	0	0	0
Otu01052	Bacteria	Proteobacteria	Betaproteobacteria	Burkholderiales	Alcaligenaceae	Pigmentiphaga	0	0	0	0	0	0	1	1	0	0	0	0	0	0	0	0	0	4	0	0	0	0	0	0	0	0	0	0	0	0	0	0	0	0	0	0	0	0	0	0	0	0	0
Otu01053	Bacteria	Bacteroidetes	Flavobacteriia	Flavobacteriales	Flavobacteriaceae	Flavobacterium	0	0	0	0	1	0	2	1	0	0	0	0	1	0	0	0	0	1	0	0	0	0	0	0	0	0	0	0	0	0	0	0	0	0	0	0	0	0	0	0	0	0	0
Otu01054	Bacteria	Proteobacteria	Alphaproteobacteria	Hyphomicrobiales	Rhizobiaceae	Shinella	0	0	0	0	0	0	1	1	0	0	1	0	0	1	0	2	0	0	0	0	0	0	0	0	0	0	0	0	0	0	0	0	0	0	0	0	0	0	0	0	0	0	0
Otu01055	Bacteria	Bacteroidetes	Sphingobacteriia	Sphingobacteriales	Sphingobacteriaceae	Anseongella	0	0	0	0	0	0	0	0	0	0	0	0	0	0	0	0	0	0	0	0	0	0	0	0	0	0	0	0	0	0	1	3	2	0	0	0	0	0	0	0	0	0	0
Otu01056	Bacteria	Proteobacteria	Betaproteobacteria	Rhodocyclales	Zoogloeaceae	Thauera	0	0	0	0	0	0	0	0	1	0	0	0	0	0	0	0	0	0	1	1	0	0	0	0	0	0	0	0	0	0	0	2	0	0	0	0	0	0	1	0	0	0	0
Otu01057	Bacteria	Bacteroidetes	Bacteroidia	Bacteroidales	Dysgonomonadaceae	Dysgonomonas	0	0	0	0	0	0	1	0	0	0	0	0	1	4	0	0	0	0	0	0	0	0	0	0	0	0	0	0	0	0	0	0	0	0	0	0	0	0	0	0	0	0	0
Otu01058	Bacteria	Proteobacteria	Gammaproteobacteria	Pseudomonadales	Pseudomonadaceae	Pseudomonas	0	0	0	0	0	0	0	0	0	0	0	0	0	0	0	0	0	0	0	0	0	2	1	0	0	0	0	0	1	0	0	0	0	0	0	0	0	0	0	0	0	0	0
Otu01059	Bacteria	Proteobacteria	Gammaproteobacteria	Alteromonadales	Shewanellaceae	Shewanella	0	0	0	0	0	0	0	0	0	0	0	0	0	0	0	0	0	0	0	0	0	0	0	0	0	0	0	0	1	0	0	0	0	0	0	0	0	0	1	1	0	2	0
Otu01060	Bacteria	Bacteroidetes	Flavobacteriia	Flavobacteriales	Flavobacteriaceae	Flavobacterium	0	0	0	0	0	0	0	0	0	0	0	0	0	0	0	0	0	0	0	0	0	0	0	0	0	0	0	0	0	0	0	0	0	0	1	0	0	1	0	0	0	0	0
Otu01061	Bacteria	Proteobacteria	Gammaproteobacteria	Xanthomonadales	Xanthomonadaceae	Lysobacter	0	0	0	0	0	2	0	0	0	0	1	1	0	0	0	0	0	0	1	0	0	0	0	0	0	0	0	1	0	0	0	0	0	0	0	0	0	0	0	0	0	0	0
Otu01062	Bacteria	Proteobacteria	Gammaproteobacteria	Pseudomonadales	Pseudomonadaceae	Azotobacter	0	0	0	0	0	0	0	0	0	0	0	0	0	0	1	0	0	0	1	0	1	1	2	0	0	0	0	0	0	0	0	0	0	0	0	0	0	0	0	0	0	0	0
Otu01063	Bacteria	Bacteroidetes	Chitinophagia	Chitinophagales	Chitinophagaceae	Terrimonas	1	0	0	0	0	0	0	0	0	0	0	1	0	0	0	0	0	0	0	0	0	1	1	0	0	0	0	1	0	0	1	0	0	0	0	0	0	0	0	0	0	0	0
Otu01064	Bacteria	Proteobacteria	Gammaproteobacteria	Chromatiales	Chromatiaceae	Pararheinheimera	0	0	0	2	0	0	0	0	0	0	0	0	0	0	0	0	0	0	0	0	0	0	0	0	0	0	0	0	0	0	0	0	0	4	0	0	0	0	0	0	0	0	0
Otu01065	Bacteria	Proteobacteria	Epsilonproteobacteria	Campylobacterales	Campylobacteraceae	Aliarcobacter	0	0	0	0	0	0	0	0	0	0	0	0	0	0	0	0	0	0	0	0	0	0	0	0	0	0	0	0	0	0	0	0	0	0	0	0	0	0	0	0	0	0	0
Otu01066	Bacteria	Verrucomicrobia	Opitutae	Opitutales	Opitutaceae	Lacunisphaera	0	0	0	0	0	0	2	0	0	1	1	0	1	0	0	0	0	0	0	0	0	0	0	0	0	0	0	0	0	0	0	0	0	0	0	0	0	0	0	0	0	0	0
Otu01067	Bacteria	Proteobacteria	Gammaproteobacteria	Xanthomonadales	Xanthomonadaceae	Lysobacter	0	0	1	0	0	0	0	0	0	0	0	0	0	0	0	0	0	0	0	0	2	0	1	0	0	0	0	0	0	0	0	1	0	0	0	0	0	0	0	0	0	0	0
Otu01068	Bacteria	Proteobacteria	Epsilonproteobacteria	Campylobacterales	Campylobacteraceae	Aliarcobacter	0	0	0	0	0	0	0	0	0	0	0	0	0	0	0	0	0	0	2	0	0	0	0	0	0	0	0	0	0	0	0	0	0	0	0	0	0	0	0	0	0	0	0
Otu01069	Bacteria	Proteobacteria	Oligoflexia	Bdellovibrionales	Bdellovibrionaceae	Bdellovibrio	2	0	0	0	0	0	0	0	0	0	0	0	0	0	0	0	0	0	0	0	0	0	0	0	0	3	0	0	0	0	0	0	0	0	0	0	0	0	0	0	0	0	0
Otu01070	Bacteria	Proteobacteria	Alphaproteobacteria	Hyphomicrobiales	Methylocystaceae	Methylocystis	0	0	0	0	0	0	0	0	0	0	0	0	0	0	0	0	0	0	0	0	0	0	0	0	0	0	0	0	0	0	0	0	0	0	0	0	4	0	0	1	0	0	0
Otu01071	Bacteria	Bacteroidetes	Sphingobacteriia	Sphingobacteriales	Sphingobacteriaceae	Pedobacter	0	0	0	0	0	0	0	0	0	0	0	0	0	0	0	0	0	0	0	0	0	0	0	0	0	0	0	0	0	0	1	1	0	0	0	3	0	0	0	0	0	0	0
Otu01072	Bacteria	Proteobacteria	Betaproteobacteria	Rhodocyclales	Zoogloeaceae	Thauera	0	0	0	0	0	0	0	0	1	0	0	0	0	0	0	0	0	0	0	0	1	0	0	0	0	0	2	1	0	0	0	0	0	0	0	0	0	0	0	0	0	0	0
Otu01073	Bacteria	Proteobacteria	Gammaproteobacteria	Pseudomonadales	Pseudomonadaceae	Pseudomonas	0	0	0	0	0	0	0	0	0	0	0	0	3	0	0	0	0	0	0	1	0	0	0	1	0	0	0	0	0	0	0	0	0	0	0	0	0	0	0	0	0	0	0
Otu01074	Bacteria	Proteobacteria	Betaproteobacteria	Rhodocyclales	Zoogloeaceae	Azoarcus	0	0	0	0	0	0	0	0	0	0	0	0	2	0	0	0	0	0	1	0	0	0	0	1	0	0	0	0	0	0	0	1	0	0	0	0	0	0	0	0	0	0	0
Otu01075	Bacteria	Bacteroidetes	Chitinophagia	Chitinophagales	Chitinophagaceae	Terrimonas	0	0	0	0	0	0	0	0	0	0	1	0	0	0	1	1	0	0	0	1	0	0	0	0	0	0	0	0	0	0	1	0	0	0	0	0	0	0	0	0	0	0	0
Otu01076	Bacteria	Firmicutes	Clostridia	Eubacteriales		Intestinimonas	1	0	0	0	0	0	1	0	1	0	0	0	0	0	0	0	0	1	0	0	0	0	0	0	0	1	0	0	0	0	0	0	0	0	0	0	0	0	0	0	0	0	0
Otu01077	Bacteria	Proteobacteria	Betaproteobacteria	Burkholderiales	Comamonadaceae	Delftia	0	0	0	0	0	0	0	0	0	0	0	0	0	1	0	1	0	0	0	0	0	0	0	0	0	0	0	0	0	0	1	0	0	0	0	0	0	0	0	0	0	0	1
Otu01078	Bacteria	Bacteroidetes	Chitinophagia	Chitinophagales	Chitinophagaceae	Terrimonas	0	0	0	0	0	0	0	0	0	0	0	0	2	0	0	0	0	0	0	0	0	0	0	0	0	1	1	0	0	0	0	0	0	1	0	0	0	0	0	0	0	0	0
Otu01079	Bacteria	Proteobacteria	Gammaproteobacteria	Pseudomonadales	Pseudomonadaceae	Pseudomonas	0	0	0	0	0	0	0	0	0	0	0	0	0	0	0	0	0	0	0	1	0	0	0	0	0	0	0	0	0	0	0	0	0	0	0	0	0	0	0	0	0	0	0
Otu01080	Bacteria	Proteobacteria	Alphaproteobacteria	Hyphomicrobiales	Kaistiaceae	Bauldia	0	0	0	0	0	0	0	0	0	0	0	0	0	0	0	0	0	0	0	0	0	0	1	0	0	0	0	0	0	0	0	0	0	0	0	0	0	2	0	0	0	2	0
Otu01081	Bacteria	Bacteroidetes	Flavobacteriia	Flavobacteriales	Weeksellaceae	Chryseobacterium	0	0	0	0	0	0	0	0	0	0	0	0	0	0	0	0	0	0	0	0	0	0	0	0	0	0	0	0	0	0	1	0	0	0	0	0	0	0	2	0	1	1	0
Otu01082	Bacteria	Bacteroidetes	Chitinophagia	Chitinophagales	Chitinophagaceae	Edaphocola	0	2	0	0	0	0	0	0	0	0	0	0	0	0	0	0	0	0	0	0	0	0	0	0	0	0	0	0	0	0	0	0	0	0	0	0	0	2	1	0	0	0	0
Otu01083	Bacteria	Proteobacteria	Epsilonproteobacteria	Campylobacterales	Campylobacteraceae	Aliarcobacter	0	0	0	0	0	0	0	0	0	0	0	0	0	0	0	0	0	0	0	0	0	0	0	0	0	0	0	0	0	0	0	0	0	0	0	0	0	0	0	0	0	0	1
Otu01084	Bacteria	Proteobacteria	Alphaproteobacteria	Hyphomicrobiales	Xanthobacteraceae	Xanthobacter	0	0	0	0	0	0	0	0	0	2	0	0	0	0	0	0	0	0	0	0	0	0	0	0	0	0	0	1	0	0	0	0	0	0	0	2	0	0	0	0	0	0	0
Otu01085	Bacteria	Proteobacteria	Betaproteobacteria	Nitrosomonadales	Thiobacillaceae	Thiobacillus	0	0	0	0	0	0	0	0	0	0	0	0	0	0	0	0	1	0	0	0	0	0	0	1	0	0	0	0	0	0	0	0	0	0	0	0	0	0	0	0	0	0	0
Otu01086	Bacteria	Proteobacteria	Gammaproteobacteria	Moraxellales	Moraxellaceae	Acinetobacter	0	0	0	0	0	0	0	0	0	0	0	0	0	0	0	0	0	0	0	0	0	0	0	0	0	0	0	0	0	0	0	1	0	0	0	0	0	0	0	0	0	0	1
Otu01087	Bacteria	Proteobacteria	Epsilonproteobacteria	Campylobacterales	Campylobacteraceae	Aliarcobacter	0	0	0	0	0	0	0	0	0	0	0	0	0	0	0	0	0	0	0	0	0	0	0	0	0	0	0	0	0	0	0	0	0	0	0	0	0	0	0	0	0	0	0
Otu01088	Bacteria	Proteobacteria	Gammaproteobacteria	Xanthomonadales	Xanthomonadaceae	Xanthomonas	0	0	0	0	1	0	2	0	0	0	0	0	0	0	0	0	0	0	0	0	0	0	0	0	0	0	0	0	0	0	0	0	0	0	0	0	0	2	0	0	0	0	0
Otu01089	Bacteria	Proteobacteria	Alphaproteobacteria	Hyphomicrobiales	Pleomorphomonadaceae	Pleomorphomonas	0	0	1	1	0	0	0	0	1	0	0	0	0	0	0	0	0	0	0	0	0	0	0	0	0	0	0	0	0	0	0	0	0	0	0	0	0	1	1	0	0	0	0
Otu01090	Bacteria	Firmicutes	Bacilli	Lactobacillales	Streptococcaceae	Streptococcus	0	0	0	0	0	0	0	0	0	0	0	0	2	0	0	0	0	1	1	0	0	1	0	0	0	0	0	0	0	0	0	0	0	0	0	0	0	0	0	0	0	0	0
Otu01091	Bacteria	Proteobacteria	Gammaproteobacteria	Xanthomonadales	Xanthomonadaceae	Xanthomonas	0	0	0	0	0	1	0	2	0	1	1	0	0	0	0	0	0	0	0	0	0	0	0	0	0	0	0	0	0	0	0	0	0	0	0	0	0	0	0	0	0	0	0
Otu01092	Bacteria	Proteobacteria	Betaproteobacteria	Burkholderiales	Comamonadaceae	Acidovorax	0	0	0	0	0	0	0	0	0	0	0	0	0	0	0	0	0	0	0	0	0	1	0	0	0	0	0	0	0	0	0	0	0	0	0	1	0	0	0	0	1	0	0
Otu01093	Bacteria	Proteobacteria	Betaproteobacteria	Burkholderiales	Comamonadaceae	Hydrogenophaga	0	0	0	0	0	0	3	0	0	0	0	1	0	0	1	0	0	0	0	0	0	0	0	0	0	0	0	0	0	0	0	0	0	0	0	0	0	0	0	0	0	0	0
Otu01094	Bacteria	Bacteroidetes	Flavobacteriia	Flavobacteriales	Flavobacteriaceae	Flavobacterium	0	0	0	0	0	0	0	0	0	0	0	0	0	1	0	0	0	1	1	1	0	0	1	0	0	0	0	0	0	0	0	0	0	0	0	0	0	0	0	0	0	0	0
Otu01095	Bacteria	Proteobacteria	Betaproteobacteria	Nitrosomonadales	Methylophilaceae	Pseudomethylobacillus	0	0	0	0	0	0	0	0	0	0	0	0	0	0	0	0	0	0	0	0	0	0	0	0	0	0	0	0	0	0	0	0	0	0	0	0	0	0	0	0	0	0	0
Otu01096	Bacteria	Proteobacteria	Betaproteobacteria	Nitrosomonadales	Methylophilaceae	Methylophilus	0	0	0	0	0	0	0	0	0	0	0	0	0	0	0	0	0	0	0	0	0	1	0	0	0	0	0	0	0	0	0	0	0	0	0	0	0	0	0	0	0	0	1
Otu01097	Bacteria	Bacteroidetes	Flavobacteriia	Flavobacteriales	Crocinitomicaceae	Fluviicola	0	0	0	0	0	0	0	0	0	0	0	0	0	0	0	0	0	0	0	0	0	0	0	0	0	0	0	0	0	0	0	0	0	0	0	0	0	0	0	0	0	0	0
Otu01098	Bacteria	Proteobacteria	Betaproteobacteria	Burkholderiales	Comamonadaceae	Acidovorax	0	0	0	0	0	0	0	0	0	0	0	0	0	0	0	0	0	0	0	0	0	0	0	0	0	0	0	0	0	0	0	0	1	0	0	0	0	0	0	0	0	0	1
Otu01099	Bacteria	Proteobacteria	Gammaproteobacteria	Pseudomonadales	Pseudomonadaceae	Pseudomonas	0	0	0	0	1	0	1	0	0	0	0	0	0	0	0	0	0	0	0	1	0	0	0	0	0	1	0	0	0	0	0	0	0	0	0	0	0	1	0	0	0	0	0
Otu01100	Bacteria	Proteobacteria	Betaproteobacteria	Burkholderiales	Comamonadaceae	Acidovorax	0	0	0	0	0	0	0	0	0	0	0	0	0	0	0	0	0	0	0	0	1	0	1	0	0	0	0	0	0	0	1	1	0	0	0	0	0	0	0	0	0	0	0
Otu01101	Bacteria	Actinobacteria	Actinomycetia	Micrococcales	Microbacteriaceae	Salinibacterium	2	0	0	0	0	0	0	0	0	0	0	1	0	0	0	0	0	0	0	0	0	0	0	0	0	0	1	0	0	0	0	0	0	0	0	0	0	0	1	0	0	0	0
Otu01102	Bacteria	Proteobacteria	Gammaproteobacteria	Pseudomonadales	Pseudomonadaceae	Pseudomonas	0	0	0	0	0	0	0	0	0	0	0	0	0	0	0	0	0	0	0	0	0	0	0	0	0	5	0	0	0	0	0	0	0	0	0	0	0	0	0	0	0	0	0
Otu01103	Bacteria	Proteobacteria	Gammaproteobacteria	Pseudomonadales	Pseudomonadaceae	Pseudomonas	0	0	0	0	2	0	0	0	0	0	0	0	0	0	1	0	0	0	0	0	0	0	0	0	0	1	0	0	0	0	0	0	0	0	0	0	0	0	1	0	0	0	0
Otu01104	Bacteria	Bacteroidetes	Flavobacteriia	Flavobacteriales	Flavobacteriaceae	Flavobacterium	0	0	0	0	0	0	0	0	0	0	0	2	1	0	0	0	0	0	0	0	0	0	0	0	0	0	0	0	0	0	0	0	1	0	0	1	0	0	0	0	0	0	0
Otu01105	Bacteria	Bacteroidetes	Flavobacteriia	Flavobacteriales	Weeksellaceae	Moheibacter	0	0	0	0	0	0	0	0	0	0	0	0	0	0	0	2	0	0	0	0	1	0	2	0	0	0	0	0	0	0	0	0	0	0	0	0	0	0	0	0	0	0	0
Otu01106	Bacteria	Proteobacteria	Betaproteobacteria	Burkholderiales	Comamonadaceae	Comamonas	0	0	1	0	0	0	0	0	0	0	0	0	0	0	0	0	0	0	0	0	0	0	0	0	0	0	0	0	1	0	2	0	0	0	0	1	0	0	0	0	0	0	0
Otu01107	Bacteria	Proteobacteria	Betaproteobacteria	Rhodocyclales	Zoogloeaceae	Thauera	0	0	0	0	0	1	0	0	0	0	0	0	1	0	0	0	0	0	2	1	0	0	0	0	0	0	0	0	0	0	0	0	0	0	0	0	0	0	0	0	0	0	0
Otu01108	Bacteria	Proteobacteria	Gammaproteobacteria	Pseudomonadales	Pseudomonadaceae	Pseudomonas	0	0	0	0	0	0	0	0	0	0	0	0	0	0	0	0	0	0	0	0	1	3	1	0	0	0	0	0	0	0	0	0	0	0	0	0	0	0	0	0	0	0	0
Otu01109	Bacteria	Proteobacteria	Betaproteobacteria	Rhodocyclales	Zoogloeaceae	Thauera	0	0	0	0	0	0	0	0	0	0	0	0	0	0	0	0	0	0	0	0	2	0	0	0	0	0	0	0	0	0	0	0	1	2	0	0	0	0	0	0	0	0	0
Otu01110	Bacteria	Proteobacteria	Betaproteobacteria	Rhodocyclales	Zoogloeaceae	Thauera	0	0	0	0	0	0	0	0	0	0	0	0	1	0	1	0	0	0	0	0	0	0	0	0	0	0	0	0	0	0	0	0	0	1	0	0	0	0	0	1	1	0	0
Otu01111	Bacteria	Actinobacteria	Actinomycetia	Micrococcales	Microbacteriaceae	Leucobacter	0	0	0	0	0	0	0	0	0	0	0	0	0	0	0	1	0	0	0	0	0	0	1	1	0	0	0	0	1	0	0	0	1	0	0	0	0	0	0	0	0	0	0
Otu01112	Bacteria	Proteobacteria	Gammaproteobacteria	Pseudomonadales	Pseudomonadaceae	Pseudomonas	0	0	0	0	0	0	0	0	1	0	0	0	1	0	0	1	1	0	0	1	0	0	0	0	0	0	0	0	0	0	0	0	0	0	0	0	0	0	0	0	0	0	0
Otu01113	Bacteria	Proteobacteria	Epsilonproteobacteria	Campylobacterales	Campylobacteraceae	Aliarcobacter	0	0	0	0	0	0	0	0	0	0	0	0	0	0	0	0	0	0	0	0	0	0	0	0	0	0	0	0	0	0	0	0	0	0	0	0	0	0	0	0	0	0	0
Otu01114	Bacteria	Bacteroidetes	Chitinophagia	Chitinophagales	Chitinophagaceae	Terrimonas	0	2	0	0	0	0	1	0	0	0	0	0	1	0	0	0	0	0	0	0	0	0	0	0	0	0	0	0	1	0	0	0	0	0	0	0	0	0	0	0	0	0	0
Otu01115	Bacteria	Proteobacteria	Betaproteobacteria	Rhodocyclales	Zoogloeaceae	Thauera	0	0	0	0	0	0	0	0	0	0	0	0	0	0	0	0	0	0	0	0	0	0	0	0	0	0	0	0	0	0	0	3	0	0	0	0	0	0	0	0	0	0	0
Otu01116	Bacteria	Bacteroidetes	Flavobacteriia	Flavobacteriales	Weeksellaceae	Kaistella	0	0	0	0	0	0	0	0	0	0	0	0	0	0	0	0	0	0	0	0	0	0	0	0	1	0	0	0	0	0	0	1	0	0	0	2	0	0	1	0	0	0	0
Otu01117	Bacteria	Proteobacteria	Gammaproteobacteria	Enterobacterales	Morganellaceae	Morganella	0	0	0	0	0	0	0	0	0	0	0	0	0	0	0	0	0	0	0	0	0	0	0	0	0	0	0	0	0	0	0	0	0	0	0	0	0	0	0	0	0	0	0
Otu01118	Bacteria	Proteobacteria	Alphaproteobacteria	Caulobacterales	Caulobacteraceae	Brevundimonas	0	0	0	0	0	0	0	0	0	0	0	0	1	0	0	2	0	2	0	0	0	0	0	0	0	0	0	0	0	0	0	0	0	0	0	0	0	0	0	0	0	0	0
Otu01119	Bacteria	Bacteroidetes	Flavobacteriia	Flavobacteriales	Flavobacteriaceae	Flavobacterium	0	0	0	0	0	0	0	0	0	0	0	0	1	0	0	0	0	0	0	0	1	0	0	0	0	0	0	0	0	0	1	1	0	0	1	0	0	0	0	0	0	0	0
Otu01120	Bacteria	Bacteroidetes	Chitinophagia	Chitinophagales	Chitinophagaceae	Edaphocola	1	0	0	0	1	0	0	0	0	0	0	0	0	0	0	0	0	0	0	0	0	0	0	0	0	0	0	0	0	0	0	0	0	0	0	0	0	1	0	1	0	0	0
Otu01121	Bacteria	Proteobacteria	Alphaproteobacteria	Rhodospirillales	Acetobacteraceae	Acidiphilium	0	0	0	0	0	0	0	0	0	0	0	0	0	0	0	0	0	0	0	0	0	0	0	0	0	0	2	0	0	0	0	0	0	0	0	0	1	0	0	2	0	0	0
Otu01122	Bacteria	Bacteroidetes	Chitinophagia	Chitinophagales	Chitinophagaceae	Edaphocola	0	0	0	0	0	0	0	0	0	0	0	0	0	0	0	0	0	0	0	0	0	0	0	0	0	0	0	0	0	0	0	0	0	0	0	0	0	0	0	0	0	0	0
Otu01123	Bacteria	Proteobacteria	Alphaproteobacteria	Caulobacterales	Caulobacteraceae	Brevundimonas	0	0	0	0	0	0	0	0	0	0	0	0	2	0	0	0	0	0	0	0	1	0	0	0	0	0	0	0	0	0	0	2	0	0	0	0	0	0	0	0	0	0	0
Otu01124	Bacteria	Proteobacteria	Betaproteobacteria	Rhodocyclales	Zoogloeaceae	Thauera	0	0	0	0	0	0	0	0	0	0	0	1	0	0	0	0	0	0	1	0	0	1	0	0	1	0	1	0	0	0	0	0	0	0	0	0	0	0	0	0	0	0	0
Otu01125	Bacteria	Proteobacteria	Betaproteobacteria	Rhodocyclales	Zoogloeaceae	Thauera	0	0	0	0	0	0	0	0	0	0	0	0	0	0	0	0	0	0	0	0	0	0	1	0	0	0	0	0	0	0	0	0	0	0	0	0	0	0	0	0	0	0	0
Otu01126	Bacteria	Proteobacteria	Alphaproteobacteria	Rhodobacterales	Rhodobacteraceae	Pseudogemmobacter	0	0	0	0	0	0	0	0	0	1	0	0	0	0	0	1	0	1	1	0	0	0	0	0	0	0	0	0	0	0	0	1	0	0	0	0	0	0	0	0	0	0	0
Otu01127	Bacteria	Proteobacteria	Alphaproteobacteria	Hyphomicrobiales	Devosiaceae	Devosia	0	0	0	0	0	0	0	0	0	0	0	0	0	0	0	0	0	0	0	0	0	0	0	0	0	0	0	0	0	0	0	1	0	0	3	0	0	0	0	0	0	0	1
Otu01128	Bacteria	Proteobacteria	Alphaproteobacteria	Hyphomicrobiales	Boseaceae	Bosea	0	0	0	0	0	0	0	0	0	0	0	0	0	0	0	0	0	0	0	0	0	0	0	0	0	0	0	0	0	0	0	0	1	0	0	0	2	1	0	1	0	0	0
Otu01129	Bacteria	Proteobacteria	Gammaproteobacteria	Pseudomonadales	Pseudomonadaceae	Pseudomonas	0	0	0	0	0	0	0	0	0	0	0	0	0	1	1	0	0	0	0	0	0	0	1	0	0	0	0	0	0	0	0	0	0	0	0	0	0	0	0	0	0	0	1
Otu01130	Bacteria	Proteobacteria	Gammaproteobacteria	Xanthomonadales	Xanthomonadaceae	Pseudoxanthomonas	0	0	0	0	1	0	1	0	0	0	0	1	0	0	0	0	0	1	1	0	0	0	0	0	0	0	0	0	0	0	0	0	0	0	0	0	0	0	0	0	0	0	0
Otu01131	Bacteria	Actinobacteria	Actinomycetia	Corynebacteriales	Corynebacteriaceae	Corynebacterium	1	0	0	0	0	0	0	0	0	0	0	0	0	0	0	0	0	0	0	0	0	0	0	0	0	0	4	0	0	0	0	0	0	0	0	0	0	0	0	0	0	0	0
Otu01132	Bacteria	Proteobacteria	Alphaproteobacteria	Caulobacterales	Caulobacteraceae	Brevundimonas	0	0	0	0	0	0	0	0	0	0	0	0	0	0	0	1	0	1	0	0	1	0	0	1	0	0	0	0	0	0	0	0	1	0	0	0	0	0	0	0	0	0	0
Otu01133	Bacteria	Proteobacteria	Gammaproteobacteria	Xanthomonadales	Xanthomonadaceae	Pseudoxanthomonas	0	0	0	0	0	0	0	1	0	0	1	0	0	1	0	0	0	0	0	0	0	0	0	0	0	0	0	0	0	1	0	0	0	1	0	0	0	0	0	0	0	0	0
Otu01134	Bacteria	Firmicutes	Clostridia	Eubacteriales		Colidextribacter	0	0	1	2	0	0	0	0	0	0	0	0	0	0	0	0	0	0	0	0	0	0	0	0	1	1	0	0	0	0	0	0	0	0	0	0	0	0	0	0	0	0	0
Otu01135	Bacteria	Actinobacteria	Actinomycetia	Micrococcales	Micrococcaceae	Glutamicibacter	1	2	0	0	0	0	0	0	0	0	0	0	0	0	0	0	0	0	0	0	0	0	0	0	0	0	0	0	0	0	0	0	1	0	0	0	1	0	0	0	0	0	0
Otu01136	Bacteria	Proteobacteria	Betaproteobacteria	Burkholderiales	Comamonadaceae	Acidovorax	0	0	0	0	1	1	0	0	0	0	0	0	0	0	0	0	0	0	0	0	0	0	0	0	0	0	3	0	0	0	0	0	0	0	0	0	0	0	0	0	0	0	0
Otu01137	Bacteria	Proteobacteria	Gammaproteobacteria	Pseudomonadales	Pseudomonadaceae	Pseudomonas	0	0	0	0	0	0	0	0	0	0	0	3	0	1	0	0	0	1	0	0	0	0	0	0	0	0	0	0	0	0	0	0	0	0	0	0	0	0	0	0	0	0	0
Otu01138	Bacteria	Bacteroidetes	Bacteroidia	Bacteroidales	Dysgonomonadaceae	Proteiniphilum	0	0	3	2	0	0	0	0	0	0	0	0	0	0	0	0	0	0	0	0	0	0	0	0	0	0	0	0	0	0	0	0	0	0	0	0	0	0	0	0	0	0	0
Otu01139	Bacteria	Bacteroidetes	Flavobacteriia	Flavobacteriales	Flavobacteriaceae	Flavobacterium	0	0	0	0	0	0	0	0	0	0	0	0	0	0	0	0	0	0	0	0	0	0	0	0	0	0	0	0	0	0	0	0	0	0	0	0	0	0	0	0	0	0	1
Otu01140	Bacteria	Proteobacteria	Betaproteobacteria	Burkholderiales	Comamonadaceae	Limnohabitans	0	0	0	0	0	0	0	0	0	0	0	0	0	0	0	0	0	0	0	0	0	0	0	0	2	0	0	0	0	0	0	0	1	1	0	1	0	0	0	0	0	0	0
Otu01141	Bacteria	Bacteroidetes	Sphingobacteriia	Sphingobacteriales	Sphingobacteriaceae	Pedobacter	2	0	0	0	0	0	0	0	0	0	0	0	0	0	0	0	0	0	0	0	0	0	0	0	0	0	0	0	0	0	2	0	0	1	0	0	0	0	0	0	0	0	0
Otu01142	Bacteria	Bacteroidetes	Chitinophagia	Chitinophagales	Chitinophagaceae	Terrimonas	1	0	0	0	0	0	0	0	0	0	0	0	0	1	1	0	0	0	0	0	0	0	0	0	0	0	0	0	0	0	0	0	1	1	0	0	0	0	0	0	0	0	0
Otu01143	Bacteria	Bacteroidetes	Chitinophagia	Chitinophagales	Chitinophagaceae	Ferruginibacter	0	0	1	1	0	0	0	0	0	0	0	0	0	0	0	0	0	0	0	0	1	0	0	1	1	0	0	0	0	0	0	0	0	0	0	0	0	0	0	0	0	0	0
Otu01144	Bacteria	Bacteroidetes	Flavobacteriia	Flavobacteriales	Weeksellaceae	Epilithonimonas	0	0	0	2	0	0	0	0	0	0	0	0	0	0	0	0	0	0	0	0	0	0	0	0	0	0	0	0	3	0	0	0	0	0	0	0	0	0	0	0	0	0	0
Otu01145	Bacteria	Bacteroidetes	Flavobacteriia	Flavobacteriales	Weeksellaceae	Chryseobacterium	0	0	0	1	0	0	0	0	0	0	0	0	0	0	0	0	0	0	0	0	0	0	0	0	0	0	0	0	1	0	0	0	0	0	0	1	0	0	1	0	1	0	0
Otu01146	Bacteria	Bacteroidetes	Bacteroidia	Bacteroidales	Dysgonomonadaceae	Dysgonomonas	0	0	0	0	0	0	0	0	0	0	1	0	0	1	1	0	0	1	0	0	1	0	0	0	0	0	0	0	0	0	0	0	0	0	0	0	0	0	0	0	0	0	0
Otu01147	Bacteria	Bacteroidetes	Chitinophagia	Chitinophagales	Chitinophagaceae	Taibaiella	0	0	0	0	0	0	0	0	0	0	0	0	0	1	1	0	0	0	0	0	0	1	0	0	0	0	0	0	0	0	0	1	1	0	0	0	0	0	0	0	0	0	0
Otu01148	Bacteria	Proteobacteria	Epsilonproteobacteria	Campylobacterales	Campylobacteraceae	Sulfurospirillum	0	0	0	0	0	0	0	0	0	0	0	0	0	0	0	0	0	0	0	0	0	0	0	0	0	0	0	0	0	0	0	0	0	0	0	1	0	0	0	0	0	0	0
Otu01149	Bacteria	Bacteroidetes	Chitinophagia	Chitinophagales	Chitinophagaceae	Edaphocola	0	0	0	0	0	0	0	0	0	0	0	0	0	0	0	0	0	0	0	0	0	0	0	0	0	0	0	0	0	0	0	0	0	0	0	0	0	0	0	0	0	1	0
Otu01150	Bacteria	Bacteroidetes	Chitinophagia	Chitinophagales	Chitinophagaceae	Edaphocola	0	0	0	0	0	0	0	0	0	0	0	0	0	0	0	0	0	0	0	0	0	0	0	0	0	0	0	0	0	0	0	0	0	0	0	0	0	0	0	0	0	0	0
Otu01151	Bacteria	Proteobacteria	Betaproteobacteria	Nitrosomonadales	Methylophilaceae	Methylophilus	0	0	0	0	0	0	0	0	0	0	0	0	0	0	0	0	0	0	0	0	0	0	0	0	0	0	0	0	0	0	0	0	0	0	0	0	0	0	0	0	0	0	0
Otu01152	Bacteria	Actinobacteria	Actinomycetia	Corynebacteriales	Corynebacteriaceae	Corynebacterium	0	0	0	0	0	0	1	2	0	0	0	0	0	0	1	0	0	0	1	0	0	0	0	0	0	0	0	0	0	0	0	0	0	0	0	0	0	0	0	0	0	0	0
Otu01153	Bacteria	Proteobacteria	Betaproteobacteria	Rhodocyclales	Zoogloeaceae	Thauera	0	0	0	0	0	0	0	0	0	0	0	1	0	0	0	0	3	0	0	0	0	1	0	0	0	0	0	0	0	0	0	0	0	0	0	0	0	0	0	0	0	0	0
Otu01154	Bacteria	Actinobacteria	Actinomycetia	Corynebacteriales	Nocardiaceae	Rhodococcus	0	0	0	0	0	1	1	1	0	1	0	0	0	0	0	0	1	0	0	0	0	0	0	0	0	0	0	0	0	0	0	0	0	0	0	0	0	0	0	0	0	0	0
Otu01155	Bacteria	Proteobacteria	Gammaproteobacteria	Pseudomonadales	Pseudomonadaceae	Pseudomonas	0	0	0	0	1	0	0	0	0	0	0	0	0	0	0	0	0	1	0	2	0	0	0	0	0	0	0	0	0	0	0	0	0	0	0	0	0	1	0	0	0	0	0
Otu01156	Bacteria	Proteobacteria	Betaproteobacteria	Rhodocyclales	Zoogloeaceae	Azoarcus	0	0	0	0	0	0	0	0	0	1	0	0	0	0	0	0	0	0	0	0	0	0	0	0	0	0	0	0	0	0	0	0	0	0	0	0	0	0	0	0	0	0	0
Otu01157	Bacteria	Planctomycetes	Phycisphaerae	Tepidisphaerales	Tepidisphaeraceae	Tepidisphaera	0	0	0	0	0	0	0	0	0	0	0	0	0	0	2	1	0	0	0	0	0	0	0	2	0	0	0	0	0	0	0	0	0	0	0	0	0	0	0	0	0	0	0
Otu01158	Bacteria	Proteobacteria	Gammaproteobacteria	Moraxellales	Moraxellaceae	Acinetobacter	0	0	0	0	0	0	0	0	0	0	0	0	0	0	0	0	0	0	0	0	0	0	0	0	0	0	0	0	0	0	0	0	0	0	0	0	3	1	0	0	0	0	1
Otu01159	Bacteria	Bacteroidetes	Chitinophagia	Chitinophagales	Chitinophagaceae	Terrimonas	0	0	0	0	0	0	1	0	0	0	0	0	2	1	0	0	0	0	0	0	0	0	0	1	0	0	0	0	0	0	0	0	0	0	0	0	0	0	0	0	0	0	0
Otu01160	Bacteria	Proteobacteria	Alphaproteobacteria	Hyphomicrobiales	Devosiaceae	Devosia	0	0	0	0	0	0	2	0	0	0	0	0	0	0	0	0	0	0	0	0	0	0	0	0	0	1	1	1	0	0	0	0	0	0	0	0	0	0	0	0	0	0	0
Otu01161	Bacteria	Proteobacteria	Betaproteobacteria	Burkholderiales		Mitsuaria	0	0	0	0	0	1	0	0	0	0	0	1	0	0	0	0	0	0	0	0	0	0	0	1	0	0	0	0	0	0	0	0	0	1	0	0	1	0	0	0	0	0	0
Otu01162	Bacteria	Elusimicrobia	Elusimicrobia	Elusimicrobiales	Elusimicrobiaceae	Elusimicrobium	0	0	2	0	1	0	0	0	0	0	0	0	0	0	0	0	0	0	0	0	0	0	0	1	0	0	0	0	0	0	0	0	0	1	0	0	0	0	0	0	0	0	0
Otu01163	Bacteria	Actinobacteria	Actinomycetia	Corynebacteriales	Corynebacteriaceae	Corynebacterium	0	0	0	0	2	0	0	0	0	0	0	0	0	0	0	0	0	0	0	0	0	0	1	0	2	0	0	0	0	0	0	0	0	0	0	0	0	0	0	0	0	0	0
Otu01164	Bacteria	Bacteroidetes	Bacteroidia	Bacteroidales	Dysgonomonadaceae	Proteiniphilum	0	0	0	5	0	0	0	0	0	0	0	0	0	0	0	0	0	0	0	0	0	0	0	0	0	0	0	0	0	0	0	0	0	0	0	0	0	0	0	0	0	0	0
Otu01165	Bacteria	Bacteroidetes	Chitinophagia	Chitinophagales	Chitinophagaceae	Sediminibacterium	0	0	0	0	2	0	0	1	0	0	0	0	0	0	0	0	0	0	0	0	0	0	0	0	0	0	0	1	0	0	1	0	0	0	0	0	0	0	0	0	0	0	0
Otu01166	Bacteria	Proteobacteria	Gammaproteobacteria	Xanthomonadales	Xanthomonadaceae	Stenotrophomonas	0	0	0	0	0	0	0	0	0	0	0	0	0	0	0	0	0	0	0	0	0	0	0	0	0	0	0	0	0	0	4	0	0	0	1	0	0	0	0	0	0	0	0
Otu01167	Bacteria	Proteobacteria	Gammaproteobacteria	Pseudomonadales	Pseudomonadaceae	Azotobacter	0	0	0	0	1	0	0	0	0	0	0	0	0	0	0	0	0	0	0	0	0	0	1	0	0	0	0	0	0	0	0	0	0	0	0	0	0	2	1	0	0	0	0
Otu01168	Bacteria	Proteobacteria	Gammaproteobacteria	Pseudomonadales	Pseudomonadaceae	Pseudomonas	0	0	0	0	0	0	0	0	0	0	0	0	0	0	0	0	0	0	0	0	0	0	0	0	0	0	0	0	0	0	0	0	0	0	0	0	0	0	0	0	0	0	1
Otu01169	Bacteria	Bacteroidetes	Bacteroidia	Bacteroidales	Dysgonomonadaceae	Dysgonomonas	0	0	0	0	0	1	0	0	0	1	0	0	0	0	0	0	0	0	0	0	0	0	0	1	0	1	0	0	0	0	0	0	0	0	1	0	0	0	0	0	0	0	0
Otu01170	Bacteria	Bacteroidetes	Bacteroidia	Bacteroidales	Lentimicrobiaceae	Lentimicrobium	0	0	1	3	0	0	0	0	0	0	0	0	0	0	0	0	0	0	0	0	0	0	0	0	0	0	0	0	1	0	0	0	0	0	0	0	0	0	0	0	0	0	0
Otu01171	Bacteria	Bacteroidetes	Sphingobacteriia	Sphingobacteriales	Sphingobacteriaceae	Pedobacter	0	0	0	0	0	0	0	0	1	0	0	0	0	0	0	0	0	0	0	0	0	0	0	0	0	0	0	0	0	0	0	0	0	0	0	0	0	0	1	0	3	0	0
Otu01172	Bacteria	Proteobacteria	Alphaproteobacteria	Hyphomicrobiales	Hyphomicrobiaceae	Aquabacter	0	0	0	0	0	0	1	0	0	0	1	0	0	0	0	2	0	1	0	0	0	0	0	0	0	0	0	0	0	0	0	0	0	0	0	0	0	0	0	0	0	0	0
Otu01173	Bacteria	Proteobacteria	Gammaproteobacteria	Pseudomonadales	Marinobacteraceae	Marinobacter	0	0	0	0	0	0	0	0	0	0	0	0	0	0	0	0	0	0	0	0	0	0	0	0	0	0	0	0	0	0	0	0	0	0	3	0	0	0	0	0	0	1	0
Otu01174	Bacteria	Bacteroidetes	Sphingobacteriia	Sphingobacteriales	Sphingobacteriaceae	Solitalea	0	0	0	0	0	0	0	0	0	0	0	0	0	0	0	0	0	0	0	0	0	0	0	0	1	0	0	0	0	0	0	0	3	1	0	0	0	0	0	0	0	0	0
Otu01175	Bacteria	Proteobacteria	Betaproteobacteria	Burkholderiales	Comamonadaceae	Acidovorax	0	0	0	0	0	0	0	0	0	0	0	0	0	0	0	0	0	0	0	0	0	0	0	1	0	1	0	0	0	0	1	0	0	1	0	0	0	0	0	0	0	0	0
Otu01176	Bacteria	Chloroflexi	Anaerolineae	Anaerolineales	Anaerolineaceae	Ornatilinea	0	0	0	1	0	0	0	0	0	0	0	0	0	0	0	0	0	0	0	0	0	2	0	1	1	0	0	0	0	0	0	0	0	0	0	0	0	0	0	0	0	0	0
Otu01177	Bacteria	Proteobacteria	Gammaproteobacteria	Moraxellales	Moraxellaceae	Acinetobacter	0	0	0	1	0	0	0	0	0	0	0	0	0	0	0	0	0	0	0	0	0	0	0	0	3	0	0	0	0	0	0	0	0	0	0	0	0	0	0	1	0	0	0
Otu01178	Bacteria	Proteobacteria	Alphaproteobacteria	Caulobacterales	Caulobacteraceae	Brevundimonas	0	0	0	0	0	1	0	0	0	0	0	0	0	0	0	0	0	0	0	0	0	0	0	1	0	0	0	0	0	0	1	0	0	0	0	1	0	0	0	1	0	0	0
Otu01179	Bacteria	Bacteroidetes	Chitinophagia	Chitinophagales	Chitinophagaceae	Terrimonas	0	0	0	0	0	0	0	0	0	0	0	0	1	0	0	0	0	0	0	0	0	0	1	0	0	0	0	1	0	0	0	0	0	0	0	0	0	2	0	0	0	0	0
Otu01180	Bacteria	Bacteroidetes	Bacteroidia	Marinilabiliales	Marinilabiliaceae	Breznakibacter	0	0	0	0	0	0	0	0	0	0	0	0	0	0	0	0	0	0	0	0	0	0	0	0	0	0	0	0	0	0	0	0	0	0	2	1	0	0	1	0	0	0	0
Otu01181	Bacteria	Bacteroidetes	Sphingobacteriia	Sphingobacteriales	Sphingobacteriaceae	Pedobacter	0	0	0	0	0	0	0	0	0	0	0	0	0	0	0	0	0	0	0	0	0	0	0	0	0	0	0	0	0	0	1	3	0	0	1	0	0	0	0	0	0	0	0
Otu01182	Bacteria	Proteobacteria	Betaproteobacteria	Rhodocyclales	Zoogloeaceae	Zoogloea	0	0	0	0	0	0	0	0	0	0	0	0	0	0	0	0	0	0	0	0	0	0	0	0	0	0	0	0	0	0	1	1	0	0	0	0	0	0	0	0	0	0	0
Otu01183	Bacteria	Proteobacteria	Betaproteobacteria	Burkholderiales	Comamonadaceae	Hydrogenophaga	0	0	0	1	1	0	0	0	0	0	0	0	0	0	0	0	0	0	0	0	0	0	0	0	0	0	1	0	0	0	0	0	0	0	0	0	0	1	0	0	0	1	0
Otu01184	Bacteria	Bacteroidetes	Bacteroidia	Bacteroidales	Bacteroidaceae	Phocaeicola	0	0	0	0	0	0	1	0	0	0	0	0	0	0	0	0	0	1	0	0	0	0	0	1	0	1	0	0	0	0	0	0	0	0	0	0	0	0	0	0	1	0	0
Otu01185	Bacteria	Actinobacteria	Actinomycetia	Micrococcales	Microbacteriaceae	Glaciibacter	1	0	0	0	0	0	0	0	0	0	0	0	0	0	0	0	0	2	0	0	0	0	0	0	0	0	0	0	0	0	0	0	0	1	0	0	0	0	0	0	0	1	0
Otu01186	Bacteria	Bacteroidetes	Bacteroidia	Bacteroidales	Dysgonomonadaceae	Proteiniphilum	0	0	0	0	1	0	0	0	0	0	0	0	0	0	0	0	0	0	0	0	0	0	1	0	0	0	0	0	0	0	0	0	0	0	0	0	1	2	0	0	0	0	0
Otu01187	Bacteria	Actinobacteria	Actinomycetia	Micrococcales	Dermacoccaceae	Flexivirga	0	0	0	0	0	0	0	0	0	0	0	0	0	0	0	0	0	0	1	0	2	1	0	1	0	0	0	0	0	0	0	0	0	0	0	0	0	0	0	0	0	0	0
Otu01188	Bacteria	Firmicutes	Clostridia	Eubacteriales	Oscillospiraceae	Paludicola	0	0	1	0	1	1	0	0	0	0	0	0	0	0	0	0	0	0	0	0	0	0	0	0	1	0	0	0	1	0	0	0	0	0	0	0	0	0	0	0	0	0	0
Otu01189	Bacteria	Bacteroidetes	Sphingobacteriia	Sphingobacteriales	Sphingobacteriaceae	Pedobacter	0	0	0	0	0	0	0	0	0	0	0	0	0	0	0	0	0	0	0	0	0	0	0	1	0	0	0	0	0	0	0	0	1	2	1	0	0	0	0	0	0	0	0
Otu01190	Bacteria	Bacteroidetes	Flavobacteriia	Flavobacteriales	Flavobacteriaceae	Flavobacterium	0	0	0	0	0	0	0	0	0	0	0	0	0	0	0	0	0	0	0	0	0	0	0	0	0	0	0	0	0	0	0	0	0	0	0	0	0	1	0	0	0	0	0
Otu01191	Bacteria	Bacteroidetes	Chitinophagia	Chitinophagales	Chitinophagaceae	Edaphocola	0	0	0	0	1	0	0	0	0	0	0	0	1	0	0	0	0	1	1	0	0	0	0	0	0	0	0	0	0	0	0	0	0	0	0	0	0	0	0	0	0	0	0
Otu01192	Bacteria	Bacteroidetes	Flavobacteriia	Flavobacteriales	Weeksellaceae	Moheibacter	0	0	0	0	0	0	0	0	0	0	0	0	0	0	0	0	0	0	0	0	0	0	0	0	0	0	0	0	0	0	0	0	1	3	0	0	0	0	0	0	0	0	0
Otu01193	Bacteria	Proteobacteria	Alphaproteobacteria	Hyphomicrobiales	Phyllobacteriaceae	Aquamicrobium	0	0	0	0	0	0	0	0	0	0	0	1	0	0	0	0	0	0	0	0	0	1	0	0	0	0	0	0	0	0	0	2	0	0	0	0	0	0	0	0	0	0	0
Otu01194	Bacteria	Proteobacteria	Betaproteobacteria	Nitrosomonadales	Methylophilaceae	Methylophilus	0	0	0	0	0	0	0	0	0	0	0	0	0	0	0	0	0	0	0	0	0	0	0	0	0	0	0	0	0	0	0	0	0	0	0	0	0	0	0	0	0	0	1
Otu01195	Bacteria	Proteobacteria	Betaproteobacteria	Rhodocyclales	Zoogloeaceae	Thauera	0	0	0	0	0	0	0	0	0	0	0	0	0	0	0	0	0	0	0	0	0	0	2	0	0	0	0	0	0	0	0	0	0	0	0	0	0	0	0	0	0	0	0
Otu01196	Bacteria	Proteobacteria	Alphaproteobacteria	Hyphomicrobiales	Rhizobiaceae	Rhizobium	0	0	0	0	0	0	0	0	2	1	0	0	1	0	0	0	0	0	0	0	0	0	0	0	0	0	0	0	0	0	0	0	0	0	0	0	0	0	0	0	0	0	0
Otu01197	Bacteria	Proteobacteria	Betaproteobacteria	Burkholderiales	Comamonadaceae	Acidovorax	0	0	0	1	0	0	0	0	0	0	0	0	0	0	0	0	0	0	0	0	0	0	0	0	0	0	0	0	0	0	0	0	0	1	1	0	0	0	0	1	0	0	0
Otu01198	Bacteria	Verrucomicrobia	Terrimicrobia	Terrimicrobiales	Terrimicrobiaceae	Terrimicrobium	0	0	0	0	0	0	0	0	0	0	0	0	1	0	0	0	0	0	0	0	0	0	0	0	0	0	0	0	0	0	0	0	0	0	0	0	0	0	1	1	1	0	0
Otu01199	Bacteria	Actinobacteria	Actinomycetia	Micrococcales	Microbacteriaceae	Leucobacter	0	0	0	0	0	1	0	0	1	0	0	0	0	0	0	0	0	0	0	0	0	0	0	0	0	0	1	0	0	0	1	0	0	0	0	0	0	0	0	0	0	0	0
Otu01200	Bacteria	Firmicutes	Thermolithobacteria	Thermolithobacterales	Thermolithobacteraceae	Thermolithobacter	0	0	0	0	0	0	0	0	0	0	0	0	0	0	1	1	0	0	0	0	0	0	0	0	0	0	0	0	0	0	0	0	0	0	0	0	0	0	1	1	0	0	0
Otu01201	Bacteria	Proteobacteria	Betaproteobacteria	Burkholderiales	Oxalobacteraceae	Herbaspirillum	0	0	0	0	0	0	0	0	0	0	0	0	0	0	0	0	0	0	0	0	0	0	0	0	1	1	0	0	0	0	0	2	0	0	0	0	0	0	0	0	0	0	0
Otu01202	Bacteria	Proteobacteria	Gammaproteobacteria	Moraxellales	Moraxellaceae	Acinetobacter	0	0	0	0	0	0	0	0	0	0	0	0	0	0	0	0	0	0	0	0	0	0	0	0	0	0	0	0	0	0	0	0	0	0	0	0	1	1	0	0	1	0	0
Otu01203	Bacteria	Proteobacteria	Gammaproteobacteria	Moraxellales	Moraxellaceae	Acinetobacter	0	0	0	0	0	0	0	0	0	0	1	0	0	0	0	0	0	0	0	0	0	0	0	0	0	0	0	0	0	0	0	0	2	1	0	0	0	0	0	0	0	0	0
Otu01204	Bacteria	Firmicutes	Erysipelotrichia	Erysipelotrichales	Erysipelotrichaceae	Erysipelothrix	0	0	4	0	0	0	0	0	0	0	0	0	0	0	0	0	0	0	0	0	0	0	0	0	0	0	0	0	0	0	0	0	0	0	0	0	0	0	0	0	0	0	0
Otu01205	Bacteria	Proteobacteria	Betaproteobacteria	Burkholderiales	Comamonadaceae	Hydrogenophaga	0	0	0	0	0	0	0	0	0	0	0	0	0	0	0	1	0	0	0	0	0	0	0	0	0	0	0	0	0	0	0	1	0	0	0	0	0	0	0	0	0	0	2
Otu01206	Bacteria	Proteobacteria	Betaproteobacteria	Burkholderiales	Comamonadaceae	Acidovorax	0	0	0	0	0	0	0	0	0	0	0	0	0	0	0	0	0	0	0	0	0	0	1	2	0	0	0	0	0	0	0	0	0	0	0	0	1	0	0	0	0	0	0
Otu01207	Bacteria	Proteobacteria	Oligoflexia	Bdellovibrionales	Bdellovibrionaceae	Bdellovibrio	0	0	0	0	0	0	0	0	0	0	0	0	0	0	0	0	0	0	0	0	0	0	0	4	0	0	0	0	0	0	0	0	0	0	0	0	0	0	0	0	0	0	0
Otu01208	Bacteria	Proteobacteria	Alphaproteobacteria	Hyphomicrobiales	Rhizobiaceae	Rhizobium	0	0	0	0	0	0	0	0	0	0	0	0	0	0	0	0	0	0	0	0	0	1	1	0	0	1	0	0	0	0	0	0	0	0	0	0	1	0	0	0	0	0	0
Otu01209	Bacteria	Proteobacteria	Betaproteobacteria	Burkholderiales	Comamonadaceae	Pseudorhodoferax	0	0	0	0	0	1	0	0	0	0	0	0	0	0	0	0	0	0	0	0	0	0	0	0	0	0	0	0	0	0	0	0	0	0	0	0	0	0	0	0	1	2	0
Otu01210	Bacteria	Bacteroidetes	Sphingobacteriia	Sphingobacteriales	Sphingobacteriaceae	Nubsella	0	0	0	0	0	0	0	0	0	0	0	0	0	0	0	0	0	0	0	0	0	0	0	0	0	0	0	0	1	0	0	0	0	0	0	1	0	0	0	1	0	1	0
Otu01211	Bacteria	Actinobacteria	Actinomycetia	Micrococcales	Microbacteriaceae	Leucobacter	0	0	0	0	0	0	0	0	0	0	0	0	0	1	0	0	0	0	0	0	0	0	1	1	0	0	1	0	0	0	0	0	0	0	0	0	0	0	0	0	0	0	0
Otu01212	Bacteria	Bacteroidetes	Chitinophagia	Chitinophagales	Chitinophagaceae	Terrimonas	0	0	0	0	0	0	0	0	0	0	0	0	3	0	0	0	0	0	0	0	0	0	0	0	0	0	0	0	0	0	0	1	0	0	0	0	0	0	0	0	0	0	0
Otu01213	Bacteria	Bacteroidetes	Chitinophagia	Chitinophagales	Chitinophagaceae	Taibaiella	0	0	0	0	0	0	0	0	0	0	0	0	0	0	0	0	0	0	0	0	0	0	0	0	0	0	0	0	0	0	0	0	1	0	0	0	0	0	0	0	0	0	0
Otu01214	Bacteria	Proteobacteria	Gammaproteobacteria	Xanthomonadales	Xanthomonadaceae	Stenotrophomonas	0	0	0	0	0	0	0	0	0	0	0	0	0	0	0	0	0	0	0	0	0	0	0	0	1	0	0	0	0	0	0	0	0	3	0	0	0	0	0	0	0	0	0
Otu01215	Bacteria	Proteobacteria	Alphaproteobacteria	Caulobacterales	Caulobacteraceae	Brevundimonas	0	0	0	0	0	0	0	0	0	0	0	0	1	0	0	0	0	0	0	0	0	0	0	3	0	0	0	0	0	0	0	0	0	0	0	0	0	0	0	0	0	0	0
Otu01216	Bacteria	Bacteroidetes	Flavobacteriia	Flavobacteriales	Flavobacteriaceae	Flavobacterium	0	0	0	0	0	0	0	0	0	0	0	0	0	0	0	0	0	0	0	0	0	0	0	0	0	0	0	0	0	0	0	0	2	2	0	0	0	0	0	0	0	0	0
Otu01217	Bacteria	Bacteroidetes	Flavobacteriia	Flavobacteriales	Flavobacteriaceae	Flavobacterium	0	0	0	0	0	0	0	0	0	0	0	0	0	0	0	0	0	0	0	0	0	0	0	0	0	0	0	0	0	0	0	0	0	0	0	0	1	1	2	0	0	0	0
Otu01218	Bacteria	Proteobacteria	Gammaproteobacteria	Pseudomonadales	Pseudomonadaceae	Pseudomonas	0	0	0	0	0	0	0	0	0	0	0	1	0	0	0	1	1	0	1	0	0	0	0	0	0	0	0	0	0	0	0	0	0	0	0	0	0	0	0	0	0	0	0
Otu01219	Bacteria	Proteobacteria	Gammaproteobacteria	Pseudomonadales	Pseudomonadaceae	Pseudomonas	0	0	0	0	0	0	0	0	0	0	0	0	0	0	0	0	0	0	0	0	0	0	0	0	0	0	0	0	0	0	0	0	0	0	0	0	0	0	0	0	0	0	0
Otu01220	Bacteria	Proteobacteria	Alphaproteobacteria	Rhodobacterales	Rhodobacteraceae	Falsirhodobacter	1	1	0	0	1	0	0	0	0	0	0	0	0	0	0	0	0	0	0	0	0	0	0	0	0	0	0	0	0	0	0	0	0	0	0	0	1	0	0	0	0	0	0
Otu01221	Bacteria	Bacteroidetes	Sphingobacteriia	Sphingobacteriales	Sphingobacteriaceae	Nubsella	0	0	0	0	0	0	0	0	0	0	0	0	0	0	0	0	0	0	0	0	0	0	0	0	0	0	0	0	0	0	0	0	0	1	0	0	0	0	0	0	0	0	3
Otu01222	Bacteria	Proteobacteria	Gammaproteobacteria	Xanthomonadales	Xanthomonadaceae	Stenotrophomonas	0	0	0	0	0	0	0	0	0	0	0	0	1	0	0	0	0	0	0	0	0	0	0	0	0	0	0	0	0	0	0	1	0	0	0	0	0	0	0	0	1	0	0
Otu01223	Bacteria	Bacteroidetes	Flavobacteriia	Flavobacteriales	Flavobacteriaceae	Flavobacterium	0	0	1	0	0	0	0	0	0	0	0	0	0	0	0	0	0	0	1	0	0	0	0	0	0	0	0	0	0	0	0	0	0	0	0	0	0	0	0	0	0	0	1
Otu01224	Bacteria	Proteobacteria	Gammaproteobacteria	Xanthomonadales	Xanthomonadaceae	Arenimonas	0	0	0	0	0	0	1	0	0	0	0	0	0	0	0	0	0	0	0	0	0	0	0	1	0	0	0	0	0	0	0	0	0	0	0	0	2	0	0	0	0	0	0
Otu01225	Bacteria	Proteobacteria	Gammaproteobacteria	Pseudomonadales	Pseudomonadaceae	Pseudomonas	0	0	0	0	0	0	0	0	0	0	0	0	0	0	0	0	0	0	0	0	0	0	0	0	0	0	0	0	0	0	0	0	0	0	0	0	0	0	0	0	0	0	0
Otu01226	Bacteria	Actinobacteria	Actinomycetia	Corynebacteriales	Gordoniaceae	Gordonia	0	0	0	0	0	0	1	1	0	0	0	2	0	0	0	0	0	0	0	0	0	0	0	0	0	0	0	0	0	0	0	0	0	0	0	0	0	0	0	0	0	0	0
Otu01227	Bacteria	Bacteroidetes	Sphingobacteriia	Sphingobacteriales	Sphingobacteriaceae	Pedobacter	0	0	0	0	0	0	0	0	0	0	0	0	0	0	0	0	0	0	0	0	0	0	0	0	0	0	0	0	0	0	1	0	0	0	1	2	0	0	0	0	0	0	0
Otu01228	Bacteria	Bacteroidetes	Flavobacteriia	Flavobacteriales	Flavobacteriaceae	Flavobacterium	0	0	0	0	0	0	0	0	0	0	0	0	0	0	0	0	0	0	0	0	0	0	0	0	0	0	0	0	0	0	0	0	0	0	0	0	0	0	0	0	0	0	0
Otu01229	Bacteria	Proteobacteria	Betaproteobacteria	Burkholderiales	Comamonadaceae	Variovorax	0	0	0	0	0	0	0	0	0	0	0	0	0	0	0	0	0	0	0	0	0	0	0	0	0	0	0	0	0	0	0	0	0	0	0	0	0	0	0	0	0	0	0
Otu01230	Bacteria	Proteobacteria	Gammaproteobacteria	Moraxellales	Moraxellaceae	Acinetobacter	0	0	0	0	0	0	0	0	0	0	0	0	0	0	0	0	0	0	0	0	0	0	0	0	0	0	0	0	0	0	0	0	0	1	0	0	0	0	1	0	0	0	0
Otu01231	Bacteria	Bacteroidetes	Chitinophagia	Chitinophagales	Chitinophagaceae	Terrimonas	0	0	0	0	0	0	0	0	0	0	0	0	2	0	0	0	0	0	0	0	2	0	0	0	0	0	0	0	0	0	0	0	0	0	0	0	0	0	0	0	0	0	0
Otu01232	Bacteria	Bacteroidetes	Chitinophagia	Chitinophagales	Chitinophagaceae	Terrimonas	0	0	0	0	0	3	0	0	0	0	0	0	0	0	0	0	0	0	0	0	0	0	0	0	0	0	0	1	0	0	0	0	0	0	0	0	0	0	0	0	0	0	0
Otu01233	Bacteria	Proteobacteria	Betaproteobacteria	Burkholderiales	Comamonadaceae	Acidovorax	0	0	0	0	0	0	0	0	0	0	0	0	0	0	0	0	0	0	1	0	0	0	0	0	0	0	0	0	0	1	0	1	1	0	0	0	0	0	0	0	0	0	0
Otu01234	Bacteria	Bacteroidetes	Chitinophagia	Chitinophagales	Chitinophagaceae	Edaphocola	1	1	0	0	0	0	0	0	0	0	0	0	0	0	0	0	0	0	0	0	0	0	0	0	1	0	0	0	0	0	0	0	0	1	0	0	0	0	0	0	0	0	0
Otu01235	Bacteria	Proteobacteria	Betaproteobacteria	Burkholderiales	Comamonadaceae	Acidovorax	0	0	0	0	0	0	0	0	0	0	0	0	0	0	0	0	0	0	0	0	0	0	1	0	0	0	0	0	0	0	0	1	0	0	0	0	0	0	0	0	0	0	0
Otu01236	Bacteria	Proteobacteria	Epsilonproteobacteria	Campylobacterales	Campylobacteraceae	Aliarcobacter	0	0	0	0	0	0	0	0	0	0	0	0	0	0	0	0	0	0	0	3	0	0	0	0	0	0	0	0	0	0	0	0	0	0	0	0	0	0	0	0	0	0	0
Otu01237	Bacteria	Proteobacteria	Alphaproteobacteria	Hyphomicrobiales	Rhizobiaceae	Rhizobium	0	0	0	0	0	0	0	0	0	0	0	0	1	0	0	0	0	1	0	0	1	0	0	0	0	0	0	0	1	0	0	0	0	0	0	0	0	0	0	0	0	0	0
Otu01238	Bacteria	Proteobacteria	Alphaproteobacteria	Rhodobacterales	Rhodobacteraceae	Paracoccus	0	0	0	0	0	0	0	0	0	1	0	0	0	0	0	0	0	0	0	0	0	0	0	0	0	0	0	0	0	0	0	0	0	0	0	0	0	1	0	1	1	0	0
Otu01239	Bacteria	Verrucomicrobia	Opitutae	Opitutales	Opitutaceae	Lacunisphaera	0	0	0	1	1	0	0	0	0	0	1	0	0	0	0	0	0	0	0	1	0	0	0	0	0	0	0	0	0	0	0	0	0	0	0	0	0	0	0	0	0	0	0
Otu01240	Bacteria	Bacteroidetes	Chitinophagia	Chitinophagales	Chitinophagaceae	Terrimonas	0	0	0	0	0	0	0	0	0	0	0	1	0	1	0	0	0	0	0	0	0	0	0	0	0	0	0	1	0	0	0	0	0	0	0	0	0	1	0	0	0	0	0
Otu01241	Bacteria	Proteobacteria	Alphaproteobacteria	Hyphomicrobiales	Hyphomicrobiaceae	Aquabacter	0	0	0	0	0	0	0	0	0	0	0	0	0	0	0	0	0	0	0	0	0	0	0	0	0	0	0	0	0	0	0	0	0	0	0	0	0	0	2	0	1	1	0
Otu01242	Bacteria	Proteobacteria	Betaproteobacteria	Burkholderiales	Comamonadaceae	Acidovorax	0	0	0	0	0	0	0	0	0	0	0	0	0	0	0	0	0	0	0	0	0	0	1	3	0	0	0	0	0	0	0	0	0	0	0	0	0	0	0	0	0	0	0
Otu01243	Bacteria	Proteobacteria	Oligoflexia	Bdellovibrionales	Bdellovibrionaceae	Bdellovibrio	0	0	0	1	0	0	0	0	0	0	0	0	0	0	0	0	0	0	0	0	0	0	0	0	0	0	0	0	0	0	0	1	0	0	0	0	1	0	0	0	0	0	0
Otu01244	Bacteria	Proteobacteria	Gammaproteobacteria	Chromatiales	Granulosicoccaceae	Sulfuriflexus	0	0	1	0	0	0	0	0	0	0	0	0	0	0	0	0	0	0	0	0	0	0	0	0	0	0	0	0	0	0	0	0	0	1	0	0	0	0	0	0	0	2	0
Otu01245	Bacteria	Proteobacteria	Alphaproteobacteria	Rhodobacterales	Rhodobacteraceae	Paracoccus	0	0	0	0	1	0	0	0	0	0	0	0	0	0	0	0	0	0	0	0	0	0	0	0	0	0	1	0	0	0	0	0	0	0	0	0	0	0	1	1	0	0	0
Otu01246	Bacteria	Bacteroidetes	Sphingobacteriia	Sphingobacteriales	Sphingobacteriaceae	Pedobacter	0	0	1	1	0	0	0	0	0	0	0	0	0	0	0	0	0	0	0	0	0	0	0	0	0	1	0	0	0	0	1	0	0	0	0	0	0	0	0	0	0	0	0
Otu01247	Bacteria	Proteobacteria	Alphaproteobacteria	Caulobacterales	Caulobacteraceae	Brevundimonas	0	4	0	0	0	0	0	0	0	0	0	0	0	0	0	0	0	0	0	0	0	0	0	0	0	0	0	0	0	0	0	0	0	0	0	0	0	0	0	0	0	0	0
Otu01248	Bacteria	Bacteroidetes	Bacteroidia	Marinilabiliales	Marinilabiliaceae	Saccharicrinis	0	0	0	0	0	0	0	0	0	0	2	0	2	0	0	0	0	0	0	0	0	0	0	0	0	0	0	0	0	0	0	0	0	0	0	0	0	0	0	0	0	0	0
Otu01249	Bacteria	Proteobacteria	Alphaproteobacteria	Rhodobacterales	Rhodobacteraceae	Gemmobacter	0	0	0	0	0	0	0	0	0	0	0	0	0	0	0	0	0	0	0	0	0	0	0	0	0	0	0	0	0	0	0	0	0	0	0	0	0	0	0	0	0	0	4
Otu01250	Bacteria	Proteobacteria	Alphaproteobacteria	Rhodobacterales	Neomegalonemataceae	Neomegalonema	0	0	0	0	0	0	0	0	0	0	0	0	0	0	0	0	0	0	0	0	0	0	0	0	0	0	0	0	0	0	0	0	0	0	0	0	0	0	0	0	0	0	0
Otu01251	Bacteria	Proteobacteria	Betaproteobacteria	Burkholderiales		Paucibacter	0	0	0	0	0	0	0	0	0	0	0	0	0	0	0	0	0	0	0	0	1	0	0	0	0	0	0	0	0	0	2	0	0	0	1	0	0	0	0	0	0	0	0
Otu01252	Bacteria	Proteobacteria	Gammaproteobacteria	Xanthomonadales	Xanthomonadaceae	Stenotrophomonas	0	0	0	0	0	0	0	0	0	0	0	0	0	0	0	0	0	0	0	0	0	0	0	0	0	0	0	0	0	0	0	0	0	0	2	0	0	0	0	0	0	0	0
Otu01253	Bacteria	Proteobacteria	Gammaproteobacteria	Xanthomonadales	Xanthomonadaceae	Stenotrophomonas	0	0	0	0	0	0	0	0	0	0	0	0	0	0	0	0	0	0	0	0	0	0	0	0	0	0	0	0	0	0	0	0	2	2	0	0	0	0	0	0	0	0	0
Otu01254	Bacteria	Proteobacteria	Alphaproteobacteria	Hyphomicrobiales	Rhizobiaceae	Rhizobium	3	0	0	0	0	0	0	0	0	0	0	0	0	1	0	0	0	0	0	0	0	0	0	0	0	0	0	0	0	0	0	0	0	0	0	0	0	0	0	0	0	0	0
Otu01255	Bacteria	Proteobacteria	Epsilonproteobacteria	Campylobacterales	Campylobacteraceae	Aliarcobacter	0	0	0	0	0	0	0	0	0	0	0	0	0	0	0	0	0	0	0	0	0	1	0	0	0	0	0	0	0	0	0	0	0	0	0	0	0	0	0	0	0	0	0
Otu01256	Bacteria	Proteobacteria	Gammaproteobacteria	Pseudomonadales	Pseudomonadaceae	Pseudomonas	0	0	0	0	1	0	1	0	0	0	0	0	0	0	0	0	0	0	0	1	0	0	0	0	1	0	0	0	0	0	0	0	0	0	0	0	0	0	0	0	0	0	0
Otu01257	Bacteria	Proteobacteria	Gammaproteobacteria	Xanthomonadales	Xanthomonadaceae	Luteimonas	0	0	0	0	0	0	0	1	0	0	0	0	0	0	0	0	0	0	0	0	0	0	0	0	0	0	0	0	0	0	0	0	1	0	0	0	0	1	0	0	0	0	0
Otu01258	Bacteria	Bacteroidetes	Chitinophagia	Chitinophagales	Chitinophagaceae	Terrimonas	1	0	0	0	0	0	0	0	0	0	0	0	1	0	0	0	0	0	0	0	0	0	0	0	0	0	0	0	0	0	0	0	0	0	0	0	0	0	0	0	2	0	0
Otu01259	Bacteria	Proteobacteria	Betaproteobacteria	Burkholderiales		Aquincola	0	0	0	0	0	2	0	1	0	0	0	0	0	0	0	0	0	0	0	0	0	0	0	0	0	0	1	0	0	0	0	0	0	0	0	0	0	0	0	0	0	0	0
Otu01260	Bacteria	Bacteroidetes	Saprospiria	Saprospirales	Lewinellaceae	Lewinella	0	0	0	0	0	0	0	0	0	0	0	0	0	0	0	0	0	0	0	0	0	0	0	0	0	0	0	0	1	0	0	1	0	0	0	0	0	0	0	0	0	2	0
Otu01261	Bacteria	Proteobacteria	Betaproteobacteria	Burkholderiales	Comamonadaceae	Acidovorax	0	0	0	0	0	0	0	0	0	0	0	0	0	0	0	0	0	0	0	0	1	0	0	1	0	0	0	0	0	0	0	0	0	0	0	0	0	0	0	0	1	0	0
Otu01262	Bacteria	Proteobacteria	Gammaproteobacteria	Xanthomonadales	Xanthomonadaceae	Luteimonas	0	0	0	0	0	0	0	0	0	0	0	0	0	0	0	0	0	0	1	0	0	0	0	2	0	0	0	0	0	0	0	0	0	0	0	0	0	0	0	0	0	0	0
Otu01263	Bacteria	Proteobacteria	Alphaproteobacteria	Hyphomicrobiales	Phyllobacteriaceae	Lentilitoribacter	0	0	1	0	3	0	0	0	0	0	0	0	0	0	0	0	0	0	0	0	0	0	0	0	0	0	0	0	0	0	0	0	0	0	0	0	0	0	0	0	0	0	0
Otu01264	Bacteria	Proteobacteria	Gammaproteobacteria	Pseudomonadales	Pseudomonadaceae	Pseudomonas	0	0	0	0	0	0	0	0	0	0	0	0	0	0	0	0	0	0	0	0	0	1	1	1	0	0	0	0	1	0	0	0	0	0	0	0	0	0	0	0	0	0	0
Otu01265	Bacteria	Proteobacteria	Oligoflexia	Bacteriovoracales	Bacteriovoracaceae	Bacteriovorax	0	0	0	0	0	0	0	1	0	0	0	0	0	0	0	0	0	0	0	0	0	0	2	1	0	0	0	0	0	0	0	0	0	0	0	0	0	0	0	0	0	0	0
Otu01266	Bacteria	Proteobacteria	Betaproteobacteria	Nitrosomonadales	Methylophilaceae	Methylobacillus	0	0	0	0	0	0	0	0	0	0	0	0	0	0	1	0	0	0	0	0	0	0	0	0	0	0	0	0	0	0	0	0	0	0	0	0	0	0	0	0	3	0	0
Otu01267	Bacteria	Proteobacteria	Alphaproteobacteria	Hyphomicrobiales	Hyphomicrobiaceae	Aquabacter	0	0	0	0	0	0	0	0	0	0	0	0	1	0	0	0	0	1	0	0	0	0	0	0	0	0	0	0	0	0	0	0	0	0	0	0	2	0	0	0	0	0	0
Otu01268	Bacteria	Proteobacteria	Gammaproteobacteria	Legionellales	Legionellaceae	Legionella	0	0	0	0	0	0	0	0	0	0	0	0	0	0	0	0	0	0	0	0	0	0	0	0	0	0	0	0	0	0	0	0	0	0	0	0	1	1	0	0	2	0	0
Otu01269	Bacteria	Proteobacteria	Gammaproteobacteria	Xanthomonadales	Rhodanobacteraceae	Pseudofulvimonas	0	0	0	0	0	0	0	0	0	0	0	2	0	0	0	0	0	0	0	1	0	0	0	1	0	0	0	0	0	0	0	0	0	0	0	0	0	0	0	0	0	0	0
Otu01270	Bacteria	Proteobacteria	Alphaproteobacteria	Hyphomicrobiales	Rhizobiaceae	Ciceribacter	0	0	0	0	0	0	0	0	0	0	0	0	0	0	0	1	0	0	0	0	1	0	0	2	0	0	0	0	0	0	0	0	0	0	0	0	0	0	0	0	0	0	0
Otu01271	Bacteria	Proteobacteria	Gammaproteobacteria	Legionellales	Legionellaceae	Legionella	0	0	0	0	0	0	0	0	0	0	0	0	0	0	0	0	0	0	0	0	0	0	0	0	0	0	0	0	0	0	0	0	0	0	0	0	0	0	0	3	0	1	0
Otu01272	Bacteria	Bacteroidetes	Cytophagia	Cytophagales	Cytophagaceae	Dyadobacter	0	0	0	0	0	0	0	0	0	0	0	0	0	0	0	0	0	0	0	0	0	0	0	0	0	0	0	0	0	0	1	0	0	0	0	1	0	0	0	0	0	0	0
Otu01273	Bacteria	Actinobacteria	Nitriliruptoria	Egibacterales	Egibacteraceae	Egibacter	0	0	0	0	0	0	0	0	0	0	1	0	0	0	0	0	0	0	0	0	0	0	0	0	0	0	0	0	0	0	0	0	0	0	0	0	1	0	1	1	0	0	0
Otu01274	Bacteria	Bacteroidetes	Flavobacteriia	Flavobacteriales	Crocinitomicaceae	Fluviicola	0	0	0	0	0	0	0	0	0	0	0	0	0	0	0	0	0	0	0	0	0	0	0	0	0	0	0	0	0	0	0	0	0	0	0	0	0	0	0	0	0	0	0
Otu01275	Bacteria	Bacteroidetes	Bacteroidia	Bacteroidales	Paludibacteraceae	Paludibacter	0	0	1	1	0	0	0	0	0	0	0	0	0	0	0	0	0	0	0	0	0	0	1	0	0	0	1	0	0	0	0	0	0	0	0	0	0	0	0	0	0	0	0
Otu01276	Bacteria	Firmicutes	Clostridia	Eubacteriales	Lachnospiraceae	Lacrimispora	0	0	0	0	0	0	0	0	0	0	0	0	0	0	0	0	0	0	0	0	0	0	0	0	0	0	0	0	0	0	0	0	0	0	0	0	0	0	2	2	0	0	0
Otu01277	Bacteria	Bacteroidetes	Flavobacteriia	Flavobacteriales	Flavobacteriaceae	Flavobacterium	0	0	0	0	0	1	0	0	0	0	1	0	0	0	0	0	0	0	0	0	0	0	0	0	0	0	0	0	0	0	0	0	2	0	0	0	0	0	0	0	0	0	0
Otu01278	Bacteria	Bacteroidetes	Chitinophagia	Chitinophagales	Chitinophagaceae	Taibaiella	0	0	0	0	0	0	0	0	0	0	0	0	0	0	0	0	0	0	0	0	1	0	0	0	0	0	0	0	0	0	0	0	0	0	0	0	0	0	0	0	0	0	0
Otu01279	Bacteria	Proteobacteria	Alphaproteobacteria	Sphingomonadales	Sphingomonadaceae	Sphingomonas	0	0	0	0	0	0	0	0	0	0	0	0	0	0	0	1	0	0	0	0	0	0	1	0	0	0	0	0	0	0	0	0	1	0	0	1	0	0	0	0	0	0	0
Otu01280	Bacteria	Bacteroidetes	Bacteroidia	Marinilabiliales	Prolixibacteraceae	Mariniphaga	0	0	0	0	0	0	0	0	0	0	0	0	0	0	0	0	0	0	0	0	0	0	0	1	1	1	0	0	0	0	0	0	0	0	0	0	0	0	0	0	0	1	0
Otu01281	Bacteria	Bacteroidetes	Chitinophagia	Chitinophagales	Chitinophagaceae	Rurimicrobium	0	0	1	1	0	0	0	0	0	0	0	0	0	0	0	0	0	0	0	0	0	0	0	0	0	0	0	0	0	0	0	1	0	0	0	0	0	0	0	0	0	1	0
Otu01282	Bacteria	Bacteroidetes	Chitinophagia	Chitinophagales	Chitinophagaceae	Terrimonas	1	0	0	0	0	0	0	0	0	0	0	0	0	0	0	0	0	0	0	0	0	0	0	0	0	0	0	0	0	0	0	0	0	0	0	0	0	0	0	2	1	0	0
Otu01283	Bacteria	Bacteroidetes	Flavobacteriia	Flavobacteriales	Flavobacteriaceae	Flavobacterium	0	0	0	0	0	0	0	0	0	0	0	0	0	0	0	0	0	0	0	0	0	0	0	0	0	0	0	0	3	0	0	0	0	1	0	0	0	0	0	0	0	0	0
Otu01284	Bacteria	Proteobacteria	Oligoflexia	Bdellovibrionales	Bdellovibrionaceae	Bdellovibrio	0	0	0	0	0	0	0	0	0	0	0	0	0	0	0	0	0	0	0	0	0	0	0	0	0	0	0	0	0	0	0	0	0	2	0	0	0	0	0	0	0	0	1
Otu01285	Bacteria	Proteobacteria	Deltaproteobacteria	Desulfovibrionales	Desulfovibrionaceae	Cupidesulfovibrio	0	0	0	0	0	0	0	0	0	0	0	0	0	0	0	0	0	0	0	0	0	0	0	0	0	0	0	0	0	0	0	0	0	1	0	2	0	0	0	0	0	0	0
Otu01286	Bacteria	Planctomycetes	Planctomycetia	Pirellulales	Lacipirellulaceae	Bythopirellula	0	0	0	0	0	0	0	0	0	0	0	0	0	0	0	0	0	0	0	0	0	0	0	0	0	0	0	0	0	0	0	0	0	0	0	0	1	0	0	1	1	1	0
Otu01287	Bacteria	Proteobacteria	Gammaproteobacteria	Pseudomonadales	Pseudomonadaceae	Pseudomonas	0	0	0	0	0	0	0	0	0	0	0	0	0	0	0	0	0	0	0	0	0	0	0	0	0	0	0	0	0	0	0	0	0	0	0	0	0	0	0	0	0	0	1
Otu01288	Bacteria	Firmicutes	Bacilli	Bacillales	Bacillaceae	Alkalihalobacillus	1	0	0	0	0	0	0	0	0	0	0	0	0	0	0	0	0	1	0	0	0	1	0	0	0	0	0	0	0	0	0	0	0	0	0	0	0	0	1	0	0	0	0
Otu01289	Bacteria	Bacteroidetes	Flavobacteriia	Flavobacteriales	Flavobacteriaceae	Flavobacterium	0	0	0	0	0	0	0	0	0	0	0	0	0	0	0	0	0	0	0	0	0	0	1	0	0	0	0	0	0	0	3	0	0	0	0	0	0	0	0	0	0	0	0
Otu01290	Bacteria	Bacteroidetes	Flavobacteriia	Flavobacteriales	Flavobacteriaceae	Flavobacterium	0	0	0	0	0	0	0	0	0	0	0	0	0	0	0	0	0	0	0	0	0	0	0	0	0	0	0	0	0	0	0	0	0	0	2	0	0	0	0	0	0	0	1
Otu01291	Bacteria	Proteobacteria	Gammaproteobacteria	Moraxellales	Moraxellaceae	Acinetobacter	0	0	0	0	0	0	0	0	0	0	0	0	0	0	0	0	0	0	0	0	0	0	0	0	0	0	0	0	0	0	0	0	0	0	2	0	0	0	0	0	2	0	0
Otu01292	Bacteria	Proteobacteria	Gammaproteobacteria	Xanthomonadales	Xanthomonadaceae	Stenotrophomonas	0	0	0	0	0	0	0	0	0	0	1	0	0	0	0	0	0	0	2	0	0	0	0	1	0	0	0	0	0	0	0	0	0	0	0	0	0	0	0	0	0	0	0
Otu01293	Bacteria	Bacteroidetes	Flavobacteriia	Flavobacteriales	Flavobacteriaceae	Flavobacterium	0	0	0	0	0	0	0	0	0	0	0	0	0	0	0	0	0	0	0	0	0	0	0	0	0	0	0	0	0	0	0	0	0	0	4	0	0	0	0	0	0	0	0
Otu01294	Bacteria	Proteobacteria	Gammaproteobacteria	Xanthomonadales	Xanthomonadaceae	Stenotrophomonas	0	0	0	0	0	0	0	0	0	0	0	0	0	0	0	0	0	0	1	0	0	0	0	0	0	0	0	0	0	0	0	0	2	0	1	0	0	0	0	0	0	0	0
Otu01295	Bacteria	Proteobacteria	Alphaproteobacteria	Caulobacterales	Caulobacteraceae	Brevundimonas	0	0	0	0	0	0	0	0	0	0	0	0	0	0	0	0	0	0	0	0	0	1	0	3	0	0	0	0	0	0	0	0	0	0	0	0	0	0	0	0	0	0	0
Otu01296	Bacteria	Proteobacteria	Alphaproteobacteria	Caulobacterales	Caulobacteraceae	Brevundimonas	0	0	0	0	0	0	0	0	0	0	0	0	0	0	1	0	0	0	0	0	2	0	0	0	0	0	0	0	0	1	0	0	0	0	0	0	0	0	0	0	0	0	0
Otu01297	Bacteria	Bacteroidetes	Bacteroidia	Bacteroidales	Tannerellaceae	Parabacteroides	0	0	0	0	1	0	0	0	0	0	0	0	0	0	0	0	0	0	0	0	0	0	0	0	0	1	0	0	0	0	0	0	0	0	0	0	0	1	0	0	0	1	0
Otu01298	Bacteria	Proteobacteria	Alphaproteobacteria	Hyphomicrobiales	Rhizobiaceae	Rhizobium	0	0	0	0	0	0	0	0	0	0	0	0	1	0	1	0	1	0	0	0	0	0	0	0	0	1	0	0	0	0	0	0	0	0	0	0	0	0	0	0	0	0	0
Otu01299	Bacteria	Bacteroidetes	Sphingobacteriia	Sphingobacteriales	Sphingobacteriaceae	Pedobacter	0	0	0	0	0	0	0	0	0	0	0	0	1	0	2	0	0	0	0	0	0	0	1	0	0	0	0	0	0	0	0	0	0	0	0	0	0	0	0	0	0	0	0
Otu01300	Bacteria	Proteobacteria	Gammaproteobacteria	Moraxellales	Moraxellaceae	Acinetobacter	0	0	1	0	0	0	1	0	0	1	0	0	0	0	0	0	0	1	0	0	0	0	0	0	0	0	0	0	0	0	0	0	0	0	0	0	0	0	0	0	0	0	0
Otu01301	Bacteria	Bacteroidetes	Bacteroidia	Marinilabiliales	Marinilabiliaceae	Saccharicrinis	0	0	0	0	0	2	2	0	0	0	0	0	0	0	0	0	0	0	0	0	0	0	0	0	0	0	0	0	0	0	0	0	0	0	0	0	0	0	0	0	0	0	0
Otu01302	Bacteria	Proteobacteria	Gammaproteobacteria	Pseudomonadales	Pseudomonadaceae	Pseudomonas	0	0	0	0	0	0	0	0	0	0	0	1	0	0	1	1	0	1	0	0	0	0	0	0	0	0	0	0	0	0	0	0	0	0	0	0	0	0	0	0	0	0	0
Otu01303	Bacteria	Bacteroidetes	Flavobacteriia	Flavobacteriales	Weeksellaceae	Moheibacter	0	0	0	0	0	0	0	0	0	0	0	0	0	0	0	0	0	0	0	0	0	0	3	1	0	0	0	0	0	0	0	0	0	0	0	0	0	0	0	0	0	0	0
Otu01304	Bacteria	Bacteroidetes	Sphingobacteriia	Sphingobacteriales	Sphingobacteriaceae	Pedobacter	0	0	0	0	0	0	0	0	0	0	0	0	0	0	0	0	0	0	0	0	0	0	0	0	0	0	0	0	0	0	0	0	0	0	0	0	0	0	0	1	1	2	0
Otu01305	Bacteria	Proteobacteria	Gammaproteobacteria	Enterobacterales	Enterobacteriaceae	Citrobacter	0	0	0	0	0	0	0	0	0	0	0	0	0	0	0	0	0	0	0	0	0	0	2	0	0	0	0	0	0	0	0	0	0	0	0	0	0	0	0	0	0	0	0
Otu01306	Bacteria	Bacteroidetes	Chitinophagia	Chitinophagales	Chitinophagaceae	Edaphocola	0	0	0	0	0	0	0	0	0	0	0	0	0	0	0	0	0	0	0	0	0	0	0	0	0	0	0	0	0	0	0	0	0	0	0	0	0	0	0	0	0	0	0
Otu01307	Bacteria	Proteobacteria	Alphaproteobacteria	Hyphomicrobiales	Rhizobiaceae	Rhizobium	0	0	0	0	0	0	0	0	0	0	0	0	0	0	0	0	0	1	0	0	1	0	0	0	0	0	0	0	0	0	0	0	0	0	0	0	0	0	0	0	1	1	0
Otu01308	Bacteria	Bacteroidetes	Flavobacteriia	Flavobacteriales	Flavobacteriaceae	Flavobacterium	2	0	0	0	0	0	0	0	0	0	0	0	0	0	0	0	0	0	0	0	0	0	0	0	0	0	0	0	0	0	0	0	0	0	0	0	0	0	1	0	0	0	1
Otu01309	Bacteria	Bacteroidetes	Flavobacteriia	Flavobacteriales	Crocinitomicaceae	Fluviicola	0	0	0	0	0	0	0	0	0	0	0	0	0	0	0	0	0	0	0	0	0	0	0	0	0	0	0	0	0	0	0	0	0	0	0	0	0	0	0	0	0	0	0
Otu01310	Bacteria	Proteobacteria	Gammaproteobacteria	Xanthomonadales	Xanthomonadaceae	Stenotrophomonas	0	0	0	0	0	0	0	0	0	0	0	0	0	0	0	0	0	0	0	0	0	0	0	0	0	0	0	0	0	0	0	0	1	0	0	0	0	0	0	0	0	0	0
Otu01311	Bacteria	Proteobacteria	Betaproteobacteria	Rhodocyclales	Zoogloeaceae	Thauera	0	0	0	0	0	0	0	0	1	0	0	0	0	0	0	0	0	0	0	0	0	0	0	0	0	0	0	0	0	1	0	0	0	0	0	0	0	1	0	0	1	0	0
Otu01312	Bacteria	Bacteroidetes	Bacteroidia	Marinilabiliales	Marinilabiliaceae	Geofilum	0	0	0	0	0	0	0	0	0	0	0	0	0	0	0	0	0	0	0	0	0	0	0	0	0	0	0	0	0	0	0	0	1	3	0	0	0	0	0	0	0	0	0
Otu01313	Bacteria	Bacteroidetes	Bacteroidia	Bacteroidales	Tannerellaceae	Parabacteroides	0	0	0	0	0	0	0	0	0	0	0	0	1	1	0	0	0	0	0	0	0	0	0	0	0	0	0	1	0	0	0	0	0	0	0	0	0	1	0	0	0	0	0
Otu01314	Bacteria	Proteobacteria	Betaproteobacteria	Burkholderiales	Alcaligenaceae	Pigmentiphaga	0	0	0	0	0	0	0	0	0	0	0	1	0	1	0	1	0	1	0	0	0	0	0	0	0	0	0	0	0	0	0	0	0	0	0	0	0	0	0	0	0	0	0
Otu01315	Bacteria	Verrucomicrobia	Verrucomicrobiaincertaesedis			Methylacidimicrobium	0	0	0	0	0	0	0	0	0	0	0	0	0	0	0	0	0	0	0	0	0	0	2	2	0	0	0	0	0	0	0	0	0	0	0	0	0	0	0	0	0	0	0
Otu01316	Bacteria	Verrucomicrobia	Verrucomicrobiae	Verrucomicrobiales	Verrucomicrobiaceae	Luteolibacter	1	2	0	0	0	0	0	0	0	0	0	0	0	0	0	0	0	0	0	0	0	0	0	0	0	0	0	1	0	0	0	0	0	0	0	0	0	0	0	0	0	0	0
Otu01317	Bacteria	Proteobacteria	Gammaproteobacteria	Xanthomonadales	Xanthomonadaceae	Luteimonas	0	0	0	0	0	1	0	0	0	1	0	2	0	0	0	0	0	0	0	0	0	0	0	0	0	0	0	0	0	0	0	0	0	0	0	0	0	0	0	0	0	0	0
Otu01318	Bacteria	Bacteroidetes	Sphingobacteriia	Sphingobacteriales	Sphingobacteriaceae	Pedobacter	1	0	0	0	0	0	0	0	0	0	0	0	0	0	0	0	0	0	0	0	0	0	0	0	0	0	0	0	1	0	0	0	0	1	1	0	0	0	0	0	0	0	0
Otu01319	Bacteria	Bacteroidetes	Bacteroidia	Bacteroidales	Tannerellaceae	Parabacteroides	0	0	0	0	0	0	1	0	0	1	0	0	0	0	0	0	0	0	0	0	0	0	0	0	0	1	0	0	0	0	0	0	0	0	0	0	0	1	0	0	0	0	0
Otu01320	Bacteria	Proteobacteria	Betaproteobacteria	Rhodocyclales	Zoogloeaceae	Thauera	0	0	0	0	0	0	0	0	0	0	0	0	0	0	0	0	1	0	0	0	0	0	0	0	0	0	0	0	0	0	0	3	0	0	0	0	0	0	0	0	0	0	0
Otu01321	Bacteria	Proteobacteria	Betaproteobacteria	Burkholderiales	Alcaligenaceae	Advenella	0	0	0	0	0	0	0	0	0	0	0	0	1	0	0	0	1	1	0	0	1	0	0	0	0	0	0	0	0	0	0	0	0	0	0	0	0	0	0	0	0	0	0
Otu01322	Bacteria	Proteobacteria	Betaproteobacteria	Burkholderiales	Alcaligenaceae	Kerstersia	0	0	0	0	0	1	0	0	0	0	0	0	0	0	0	1	0	0	1	0	0	0	0	0	0	1	0	0	0	0	0	0	0	0	0	0	0	0	0	0	0	0	0
Otu01323	Bacteria	Proteobacteria	Betaproteobacteria	Burkholderiales	Comamonadaceae	Hydrogenophaga	0	0	0	0	0	0	0	0	0	0	0	0	0	0	0	0	0	0	0	0	0	0	0	0	0	0	0	0	0	0	0	0	0	0	0	0	0	0	0	0	0	0	0
Otu01324	Bacteria	Proteobacteria	Alphaproteobacteria	Rhodobacterales	Rhodobacteraceae	Pseudogemmobacter	0	0	0	0	0	0	0	0	0	0	0	0	0	0	0	0	0	0	0	0	0	1	0	0	0	0	0	0	0	0	0	0	0	0	1	0	0	0	0	0	0	0	0
Otu01325	Bacteria	Proteobacteria	Gammaproteobacteria	Moraxellales	Moraxellaceae	Acinetobacter	0	0	0	0	0	0	0	0	0	0	0	0	0	0	0	0	0	0	0	0	0	0	0	0	0	0	0	0	0	0	0	0	0	0	0	0	0	0	0	0	0	0	0
Otu01326	Bacteria	Bacteroidetes	Flavobacteriia	Flavobacteriales	Weeksellaceae	Moheibacter	0	0	0	0	0	0	0	0	0	0	0	0	0	0	0	0	0	0	0	0	2	0	1	1	0	0	0	0	0	0	0	0	0	0	0	0	0	0	0	0	0	0	0
Otu01327	Bacteria	Proteobacteria	Gammaproteobacteria	Moraxellales	Moraxellaceae	Acinetobacter	0	0	0	0	0	0	0	0	0	0	0	0	0	0	0	0	0	0	0	0	0	0	0	0	0	0	0	0	0	0	0	0	0	0	0	0	2	0	0	0	0	0	0
Otu01328	Bacteria	Proteobacteria	Gammaproteobacteria	Moraxellales	Moraxellaceae	Acinetobacter	0	0	0	0	0	0	0	0	0	0	0	0	0	0	0	0	0	0	0	0	0	0	0	0	0	0	0	0	0	0	0	0	0	0	0	0	0	0	0	0	2	0	0
Otu01329	Bacteria	Proteobacteria	Betaproteobacteria	Rhodocyclales	Zoogloeaceae	Thauera	0	0	1	0	0	0	0	0	0	2	0	0	0	0	0	0	0	0	0	0	0	0	0	0	0	0	0	0	0	0	0	0	0	0	0	0	1	0	0	0	0	0	0
Otu01330	Bacteria	Firmicutes	Negativicutes	Selenomonadales	Sporomusaceae	Anaerosporomusa	0	0	1	1	0	0	0	0	0	0	0	0	0	1	0	0	0	0	0	0	0	0	0	0	0	0	0	0	1	0	0	0	0	0	0	0	0	0	0	0	0	0	0
Otu01331	Bacteria	Proteobacteria	Gammaproteobacteria	Moraxellales	Moraxellaceae	Acinetobacter	0	0	0	0	0	0	0	0	0	0	0	0	0	0	0	0	0	0	0	0	0	0	0	0	0	0	0	0	0	0	0	0	0	0	0	0	0	0	0	0	0	0	2
Otu01332	Bacteria	Bacteroidetes	Bacteroidia	Bacteroidales	Lentimicrobiaceae	Lentimicrobium	1	0	0	0	0	0	0	0	0	0	0	0	0	0	0	0	0	0	0	0	0	0	0	0	0	0	0	0	1	1	0	0	1	0	0	0	0	0	0	0	0	0	0
Otu01333	Bacteria	Proteobacteria	Alphaproteobacteria	Rhodobacterales	Rhodobacteraceae	Falsirhodobacter	0	0	0	0	1	0	0	0	0	0	0	0	0	0	0	1	0	0	0	0	0	0	0	0	0	0	0	0	0	0	0	0	0	0	0	0	0	0	0	0	1	1	0
Otu01334	Bacteria	Proteobacteria	Gammaproteobacteria	Pseudomonadales	Pseudomonadaceae	Pseudomonas	0	0	0	0	0	0	0	0	0	0	0	0	0	0	0	0	0	0	0	0	0	0	0	0	0	0	0	0	0	0	0	0	0	0	0	0	0	0	0	0	0	0	1
Otu01335	Bacteria	Proteobacteria	Gammaproteobacteria	Pseudomonadales	Pseudomonadaceae	Pseudomonas	0	0	0	0	0	0	0	0	0	0	0	0	0	0	0	0	0	0	0	0	0	0	0	0	0	0	0	0	0	0	0	0	0	0	0	0	0	0	0	0	0	0	2
Otu01336	Bacteria	Proteobacteria	Alphaproteobacteria	Rhodobacterales	Rhodobacteraceae	Pseudogemmobacter	0	0	0	0	0	0	0	0	0	1	0	0	0	0	1	1	0	0	0	0	0	0	0	0	0	0	0	0	0	0	0	0	1	0	0	0	0	0	0	0	0	0	0
Otu01337	Bacteria	Proteobacteria	Alphaproteobacteria	Rhodobacterales	Rhodobacteraceae	Gemmobacter	0	0	0	0	0	0	0	0	0	0	0	0	0	0	0	0	0	0	0	0	0	1	1	0	0	0	2	0	0	0	0	0	0	0	0	0	0	0	0	0	0	0	0
Otu01338	Bacteria	Proteobacteria	Alphaproteobacteria	Hyphomicrobiales	Aurantimonadaceae	Jiella	0	0	0	0	1	0	0	0	0	0	0	0	0	0	0	0	0	0	0	0	0	0	0	0	0	0	0	0	0	0	0	0	0	0	0	0	0	0	1	2	0	0	0
Otu01339	Bacteria	Firmicutes	Clostridia	Clostridiales	Hungateiclostridiaceae	Ruminiclostridium	0	2	0	0	0	0	0	0	0	0	0	0	0	0	0	0	0	0	0	0	0	0	0	0	0	0	0	0	0	0	0	0	0	0	0	0	0	0	0	1	0	0	0
Otu01340	Bacteria	Proteobacteria	Alphaproteobacteria	Caulobacterales	Caulobacteraceae	Brevundimonas	0	0	0	0	0	1	2	0	0	0	0	0	0	0	0	0	0	0	0	0	0	0	1	0	0	0	0	0	0	0	0	0	0	0	0	0	0	0	0	0	0	0	0
Otu01341	Bacteria	Proteobacteria	Gammaproteobacteria	Pseudomonadales	Pseudomonadaceae	Pseudomonas	0	0	0	0	0	0	2	1	0	0	0	1	0	0	0	0	0	0	0	0	0	0	0	0	0	0	0	0	0	0	0	0	0	0	0	0	0	0	0	0	0	0	0
Otu01342	Bacteria	Proteobacteria	Betaproteobacteria	Rhodocyclales	Zoogloeaceae	Thauera	0	0	0	0	0	0	0	0	0	0	0	0	0	0	0	0	0	1	0	0	0	0	0	0	0	1	0	0	0	0	0	0	0	1	0	0	0	0	0	0	0	1	0
Otu01343	Bacteria	Proteobacteria	Betaproteobacteria	Rhodocyclales	Zoogloeaceae	Zoogloea	0	0	0	0	0	0	1	0	0	0	0	0	0	0	0	0	0	0	0	0	0	0	0	0	0	0	0	1	0	0	0	0	0	1	0	0	0	0	0	0	0	0	0
Otu01344	Bacteria	Proteobacteria	Betaproteobacteria	Rhodocyclales	Zoogloeaceae	Zoogloea	0	0	0	0	0	0	0	0	0	0	0	0	0	0	0	0	0	0	0	0	0	0	0	0	0	0	0	0	0	0	0	0	0	0	0	3	0	0	0	0	1	0	0
Otu01345	Bacteria	Proteobacteria	Betaproteobacteria	Burkholderiales	Burkholderiaceae	Ralstonia	0	2	0	0	0	0	0	0	0	0	0	0	0	0	0	1	0	0	0	0	0	0	0	0	0	0	0	0	0	0	0	0	0	0	0	1	0	0	0	0	0	0	0
Otu01346	Bacteria	Proteobacteria	Gammaproteobacteria	Xanthomonadales	Xanthomonadaceae	Luteimonas	0	0	0	0	0	0	0	1	0	0	0	0	0	0	0	0	0	0	0	0	0	0	0	0	0	0	0	0	0	0	0	3	0	0	0	0	0	0	0	0	0	0	0
Otu01347	Bacteria	Proteobacteria	Alphaproteobacteria	Hyphomicrobiales	Rhizobiaceae	Rhizobium	0	0	0	0	0	0	0	0	0	0	0	0	0	0	0	0	0	0	0	0	0	0	0	0	0	0	0	0	0	0	3	0	0	0	0	0	0	0	1	0	0	0	0
Otu01348	Bacteria	Bacteroidetes	Sphingobacteriia	Sphingobacteriales	Sphingobacteriaceae	Pedobacter	0	0	0	1	0	1	0	0	0	0	0	0	0	0	0	0	0	0	0	0	0	0	0	0	0	0	0	0	0	0	0	0	0	0	0	0	1	0	0	0	0	1	0
Otu01349	Bacteria	Bacteroidetes	Flavobacteriia	Flavobacteriales	Flavobacteriaceae	Flavobacterium	0	0	0	0	0	0	0	0	0	0	1	0	1	1	0	0	0	0	1	0	0	0	0	0	0	0	0	0	0	0	0	0	0	0	0	0	0	0	0	0	0	0	0
Otu01350	Bacteria	Proteobacteria	Alphaproteobacteria	Hyphomicrobiales	Rhizobiaceae	Shinella	0	0	0	0	0	0	0	0	0	0	0	0	0	0	0	1	0	0	0	0	0	0	3	0	0	0	0	0	0	0	0	0	0	0	0	0	0	0	0	0	0	0	0
Otu01351	Bacteria	Proteobacteria	Gammaproteobacteria	Moraxellales	Moraxellaceae	Acinetobacter	0	0	1	0	0	0	0	0	0	0	0	0	0	0	0	0	0	0	0	0	0	0	0	0	0	0	0	0	3	0	0	0	0	0	0	0	0	0	0	0	0	0	0
Otu01352	Bacteria	Proteobacteria	Betaproteobacteria	Burkholderiales	Comamonadaceae	Delftia	0	0	0	0	0	0	0	0	0	0	0	0	0	0	0	1	0	0	1	0	0	0	0	0	0	0	0	0	0	0	0	0	0	0	0	0	0	0	0	0	0	0	0
Otu01353	Bacteria	Bacteroidetes	Cytophagia	Cytophagales	Bernardetiaceae	Bernardetia	0	0	0	0	0	0	0	0	0	0	0	0	0	0	0	0	0	0	0	0	0	0	0	0	0	0	0	0	0	0	0	0	0	0	0	1	0	0	0	0	3	0	0
Otu01354	Bacteria	Bacteroidetes	Bacteroidia	Bacteroidales	Dysgonomonadaceae	Dysgonomonas	0	0	0	0	0	0	0	0	3	1	0	0	0	0	0	0	0	0	0	0	0	0	0	0	0	0	0	0	0	0	0	0	0	0	0	0	0	0	0	0	0	0	0
Otu01355	Bacteria	Proteobacteria	Betaproteobacteria	Burkholderiales	Alcaligenaceae	Advenella	0	0	0	0	1	0	2	0	0	0	0	0	0	0	0	0	0	0	0	1	0	0	0	0	0	0	0	0	0	0	0	0	0	0	0	0	0	0	0	0	0	0	0
Otu01356	Bacteria	Bacteroidetes	Chitinophagia	Chitinophagales	Chitinophagaceae	Ferruginibacter	0	0	0	0	0	0	0	0	0	0	1	0	2	1	0	0	0	0	0	0	0	0	0	0	0	0	0	0	0	0	0	0	0	0	0	0	0	0	0	0	0	0	0
Otu01357	Bacteria	Bacteroidetes	Sphingobacteriia	Sphingobacteriales	Sphingobacteriaceae	Pedobacter	0	0	0	0	0	0	0	0	0	0	0	0	0	0	0	0	0	0	0	0	0	0	0	0	0	1	0	0	0	0	0	0	0	0	0	0	0	2	1	0	0	0	0
Otu01358	Bacteria	Proteobacteria	Epsilonproteobacteria	Campylobacterales	Campylobacteraceae	Sulfurospirillum	0	0	0	0	0	0	0	0	0	0	0	0	0	0	0	0	0	0	0	0	0	0	0	0	0	0	0	0	0	0	0	0	0	0	0	0	0	0	0	0	0	0	0
Otu01359	Bacteria	Proteobacteria	Gammaproteobacteria	Xanthomonadales	Xanthomonadaceae	Stenotrophomonas	0	0	0	0	0	0	0	0	0	0	0	0	0	0	0	0	0	0	0	0	0	0	0	0	0	0	0	0	0	0	0	0	0	0	0	0	0	0	0	0	0	0	0
Otu01360	Bacteria	Planctomycetes	Planctomycetia	Isosphaerales	Isosphaeraceae	Aquisphaera	0	0	0	0	0	0	0	0	0	0	0	0	0	0	0	0	0	0	0	0	0	0	0	0	0	0	0	0	0	0	0	0	0	0	0	0	1	1	0	0	2	0	0
Otu01361	Bacteria	Proteobacteria	Alphaproteobacteria	Hyphomicrobiales	Hyphomicrobiaceae	Aquabacter	0	0	0	0	0	1	0	1	0	0	0	0	0	0	0	0	0	2	0	0	0	0	0	0	0	0	0	0	0	0	0	0	0	0	0	0	0	0	0	0	0	0	0
Otu01362	Bacteria	Proteobacteria	Alphaproteobacteria	Hyphomicrobiales	Phyllobacteriaceae	Aquamicrobium	0	0	0	0	0	0	0	0	0	0	0	1	0	0	1	1	0	0	0	0	0	0	0	0	0	0	0	0	0	0	0	0	0	0	0	0	0	0	0	1	0	0	0
Otu01363	Bacteria	Proteobacteria	Gammaproteobacteria	Pseudomonadales	Pseudomonadaceae	Pseudomonas	0	0	0	0	0	0	0	0	0	0	0	0	0	0	0	0	0	0	0	0	2	1	0	1	0	0	0	0	0	0	0	0	0	0	0	0	0	0	0	0	0	0	0
Otu01364	Bacteria	Proteobacteria	Betaproteobacteria	Rhodocyclales	Zoogloeaceae	Thauera	0	0	0	0	0	0	0	0	0	0	0	0	0	0	0	0	0	0	0	0	0	0	0	0	0	0	0	0	0	0	0	4	0	0	0	0	0	0	0	0	0	0	0
Otu01365	Bacteria	Proteobacteria	Betaproteobacteria	Rhodocyclales	Zoogloeaceae	Thauera	0	0	0	0	0	0	0	0	0	0	0	0	0	1	0	0	0	0	0	0	0	0	0	0	0	0	0	0	0	0	0	3	0	0	0	0	0	0	0	0	0	0	0
Otu01366	Bacteria	Proteobacteria	Betaproteobacteria	Rhodocyclales	Zoogloeaceae	Zoogloea	0	0	0	0	0	0	0	0	0	0	0	0	0	0	0	0	0	0	0	0	0	0	0	0	0	0	0	0	0	0	0	0	0	0	0	0	0	0	0	0	0	0	0
Otu01367	Bacteria	Proteobacteria	Epsilonproteobacteria	Campylobacterales	Campylobacteraceae	Sulfurospirillum	0	0	0	0	0	0	0	0	0	0	0	0	0	0	0	0	0	0	0	0	1	0	0	0	0	0	0	0	0	0	0	0	0	0	0	0	0	0	0	0	0	0	0
Otu01368	Bacteria	Proteobacteria	Oligoflexia	Bdellovibrionales	Bdellovibrionaceae	Bdellovibrio	0	0	0	0	0	0	0	0	0	0	0	0	0	0	0	0	0	0	0	0	0	0	0	1	0	0	0	0	0	0	1	0	0	0	0	1	0	0	0	0	0	0	0
Otu01369	Bacteria	Proteobacteria	Betaproteobacteria	Nitrosomonadales	Methylophilaceae	Methylophilus	0	0	0	0	0	0	0	0	0	0	0	0	0	0	0	0	0	0	0	0	0	0	0	0	0	0	0	0	0	0	0	0	4	0	0	0	0	0	0	0	0	0	0
Otu01370	Bacteria	Bacteroidetes	Chitinophagia	Chitinophagales	Chitinophagaceae	Terrimonas	0	0	0	0	0	0	0	0	0	2	0	0	0	0	0	0	0	0	0	0	0	0	0	0	0	0	0	2	0	0	0	0	0	0	0	0	0	0	0	0	0	0	0
Otu01371	Bacteria	Bacteroidetes	Flavobacteriia	Flavobacteriales	Weeksellaceae	Moheibacter	0	0	0	0	0	0	0	0	0	0	0	0	0	0	0	0	0	0	0	0	0	1	0	1	0	0	0	0	0	0	0	0	1	1	0	0	0	0	0	0	0	0	0
Otu01372	Bacteria	Bacteroidetes	Sphingobacteriia	Sphingobacteriales	Sphingobacteriaceae	Pedobacter	0	0	0	0	0	0	0	0	0	0	0	0	3	0	0	0	0	0	0	0	0	0	0	0	0	0	0	0	0	0	0	0	1	0	0	0	0	0	0	0	0	0	0
Otu01373	Bacteria	Firmicutes	Clostridia	Eubacteriales	Clostridiaceae	Alkaliphilus	0	0	0	0	0	0	0	0	0	0	0	0	0	0	0	0	0	0	0	0	0	0	0	0	0	0	0	0	0	0	0	0	1	3	0	0	0	0	0	0	0	0	0
Otu01374	Bacteria	Proteobacteria	Alphaproteobacteria	Hyphomicrobiales	Rhizobiaceae	Rhizobium	0	0	0	0	0	0	0	0	0	0	0	1	1	0	1	1	0	0	0	0	0	0	0	0	0	0	0	0	0	0	0	0	0	0	0	0	0	0	0	0	0	0	0
Otu01375	Bacteria	Proteobacteria	Gammaproteobacteria	Xanthomonadales	Xanthomonadaceae	Luteimonas	0	0	0	0	1	0	0	2	0	0	0	0	1	0	0	0	0	0	0	0	0	0	0	0	0	0	0	0	0	0	0	0	0	0	0	0	0	0	0	0	0	0	0
Otu01376	Bacteria	Proteobacteria	Oligoflexia	Bacteriovoracales	Bacteriovoracaceae	Peredibacter	0	0	0	1	0	0	1	0	0	0	1	0	0	0	0	0	0	0	0	0	0	0	0	0	1	0	0	0	0	0	0	0	0	0	0	0	0	0	0	0	0	0	0
Otu01377	Bacteria	Actinobacteria	Actinomycetia	Corynebacteriales	Corynebacteriaceae	Corynebacterium	0	0	0	0	0	0	0	0	0	0	0	0	0	0	0	0	0	0	1	0	0	1	0	0	0	0	1	0	0	0	0	0	0	0	0	0	1	0	0	0	0	0	0
Otu01378	Bacteria	Proteobacteria	Gammaproteobacteria	Xanthomonadales	Xanthomonadaceae	Pseudoxanthomonas	0	0	0	0	1	0	0	0	0	0	0	0	0	0	0	0	0	2	0	0	1	0	0	0	0	0	0	0	0	0	0	0	0	0	0	0	0	0	0	0	0	0	0
Otu01379	Bacteria	Proteobacteria	Gammaproteobacteria	Pseudomonadales	Pseudomonadaceae	Pseudomonas	0	0	0	0	0	0	0	0	0	0	0	0	0	0	0	0	0	0	0	0	0	0	0	0	2	2	0	0	0	0	0	0	0	0	0	0	0	0	0	0	0	0	0
Otu01380	Bacteria	Proteobacteria	Gammaproteobacteria	Pseudomonadales	Pseudomonadaceae	Pseudomonas	0	0	0	0	0	0	0	0	0	1	0	0	1	0	0	0	0	0	1	0	0	0	0	0	0	0	0	0	0	0	0	0	0	0	0	0	0	0	0	0	0	0	0
Otu01381	Bacteria	Proteobacteria	Alphaproteobacteria	Hyphomicrobiales	Devosiaceae	Devosia	0	0	0	0	0	0	0	0	0	0	0	0	0	0	0	0	3	0	0	0	0	0	0	0	0	0	0	0	0	0	0	0	0	1	0	0	0	0	0	0	0	0	0
Otu01382	Bacteria	Bacteroidetes	Flavobacteriia	Flavobacteriales	Flavobacteriaceae	Flavobacterium	0	0	0	0	2	0	0	0	0	0	0	0	0	0	0	0	0	0	0	0	0	0	0	0	0	0	0	0	0	0	0	0	0	0	0	0	1	0	0	0	0	0	0
[truncated: 5 more columns]

## Sheet: Table SI.3
Table SI.3	Number of OTUs and values of the Simpson and Shannon indices bacteria communities from biomass samples of two AGS-SBRs operated using different concentrations of cysteine and methionine under an acclimatization (AB) or shock strategy (SB).
According to the Kruskal-Wallis test, lowercase letters indicate significant differences among periods for a given reactor (p < 0.05). According to the Mann-Whitney (p < 0.05), capital letters indicate significant differences between periods AB-ST-I and SB-ST-I, AB-LC and SB-LC, and AB-HC and SB-HC.
Period	Day of operation	Number of OTUs	Simpson Index	Shannon Index
AB-ST-I	0	400 ± 8 a A	0.030 ± 0.001 b B	4.71 ± 0.01 a A
	10	476 ± 9 a A	0.032 ± 0.001 b B	4.25 ± 0.03 a A
	21	460 ± 28 a A	0.024 ± 0.001 b B	4.34 ± 0.01 a A
AB-LC	24	448 ± 28 a A	0.024 ± 0.001 a A	4.28 ± 0.03 b A
	30	417 ± 11 a A	0.042 ± 0.001 a A	3.94 ± 0.03 b A
	39	357 ± 13 a A	0.040 ± 0.001 a A	3.78 ± 0.01 b A
	42	419 ± 32 a A	0.057 ± 0.001 a A	3.61 ± 0.02 b A
	51	382 ± 21 a A	0.042 ± 0.001 a A	3.75 ± 0.02 b A
AB-HC	56	318 ± 37 b A	0.059 ± 0.001 a A	3.47 ± 0.01 b A
	65	309 ± 18 b A	0.055 ± 0.003 a A	3.56 ± 0.03 b A
	74	346 ± 1 b A	0.030 ± 0.001 a A	3.96 ± 0.02 b A
	86	412 ± 12 b A	0.029 ± 0.001 a A	4.11 ± 0.01 b A
SB-ST-I	0	422 ± 6 ab A	0.034 ± 0.001 b A	4.17 ± 0.02 a B
	7	391 ± 23 ab A	0.034 ± 0.001 b A	4.34 ± 0.01 a B
SB-LC	10	386 ± 85 b A	0.029 ± 0.001 a A	4.25 ± 0.04 b A
	21	401 ± 11 b A	0.058 ± 0.000 a A	3.58 ± 0.01 b A
	30	397 ± 6 b A	0.039 ± 0.001 a A	3.86 ± 0.01 b A
	39	367 ± 27 b A	0.051 ± 0.001 a A	3.68 ± 0.01 b A
SB-ST-II	42	465 ± 21 a	0.026 ± 0.001 b	4.33 ± 0.02 a
	51	482 ± 10 a	0.026 ± 0.001 b	4.29 ± 0.01 a
SB-HC	56	467 ± 13 b A	0.029 ± 0.001 a A	4.25 ± 0.00 b A
	65	349 ± 11 b A	0.045 ± 0.001 a A	3.64 ± 0.02 b A
	74	369 ± 34 b A	0.049 ± 0.001 a A	3.58 ± 0.02 b A
	86	345 ± 8 b A	0.058 ± 0.001 a A	3.53 ± 0.02 b A

## Sheet: Table SI.4
Table SI.4	Average relative abundance of dominant bacterial phyla (RA < 1 %) identified by high-throughput Illumina sequencing from biomass samples of two AGS-SBRs operated using different concentrations of cysteine and methionine under an acclimatization (AB) or shock strategy (SB).
According to the Kruskal-Wallis test, lowercase letters indicate significant differences among periods for a given reactor (p < 0.05). According to the Mann-Whitney (p < 0.05), capital letters indicate significant differences between periods AB-ST-I and SB-ST-I, AB-LC and SB-LC, and AB-HC and SB-HC.
Period	Day of operation	Actinobacteria	Bacteroidetes	Firmicutes	Proteobacteria						Verrucomicrobia	Minority phyla
					Alphaproteobacteria	Betaproteobacteria	Deltaproteobacteria	Epsilonproteobacteria	Gammaproteobacteria	Oligoflexia
AB-ST-I	0	5.59 ± 0.33 b B	35.58 ± 0.58 a A	1.70 ± 0.09 a A	23.36 ± 0.54 a A	12.75 ± 0.09 b A	1.82 ± 0.20 a A	0.04 ± 0.00 b A	8.51 ± 0.02 b A	2.27 ± 0.02 a A	7.39 ± 0.13 a A	0.99 ± 0.08 a A
	10	3.01 ± 0.03 b B	37.76 ± 0.14 a A	8.15 ± 0.09 a A	12.40 ± 0.23 a A	6.91 ± 0.01 b A	0.76 ± 0.04 a A	0.08 ± 0.01 b A	17.33 ± 0.34 b A	3.37 ± 0.08 a A	6.12 ± 0.12 a A	4.11 ± 0.33 a A
	21	6.07 ± 0.29 b B	36.80 ± 0.03 a A	4.65 ± 0.45 a A	24.01 ± 0.52 a A	7.59 ± 1.21 b A	1.42 ± 0.09 a A	0.03 ± 0.00 b A	12.79 ± 0.81 b A	0.78 ± 0.02 a A	4.74 ± 0.52 a A	1.13 ± 0.16 a A
AB-LC	24	5.42 ± 0.27 b A	34.83 ± 0.02 b A	4.19 ± 0.17 ab A	21.87 ± 0.03 a A	8.28 ± 0.13 b B	0.76 ± 0.06 b A	0.02 ± 0.02 b B	18.86 ± 0.17 a A	1.22 ± 0.08 b B	3.84 ± 0.21 a A	0.71 ± 0.02 b A
	30	4.15 ± 0.05 b A	30.07 ± 0.70 b A	4.84 ± 0.22 ab A	20.79 ± 0.48 a A	7.14 ± 0.03 b B	0.47 ± 0.02 b A	0.06 ± 0.00 b B	22.32 ± 0.84 a A	0.48 ± 0.00 b B	8.96 ± 0.13 a A	0.73 ± 0.16 b A
	39	5.54 ± 0.10 b A	29.95 ± 0.79 b A	1.07 ± 0.10 ab A	22.51 ± 0.14 a A	9.77 ± 0.57 b B	0.21 ± 0.02 b A	0.05 ± 0.02 b B	24.20 ± 0.42 a A	0.53 ± 0.08 b B	6.04 ± 0.25 a A	0.13 ± 0.03 b A
	42	4.75 ± 0.09 b A	33.32 ± 1.08 b A	1.72 ± 0.09 ab A	23.15 ± 0.27 a A	7.72 ± 0.76 b B	0.22 ± 0.01 b A	0.16 ± 0.01 b B	22.12 ± 1.02 a A	0.41 ± 0.05 b B	6.08 ± 0.34 a A	0.35 ± 0.05 b A
	51	6.93 ± 0.44 b A	33.04 ± 0.18 b A	1.50 ± 0.07 ab A	20.08 ± 0.18 a A	11.32 ± 0.31 b B	0.56 ± 0.01 b A	0.32 ± 0.02 b B	24.61 ± 0.86 a A	0.57 ± 0.03 b B	0.88 ± 0.10 a A	0.19 ± 0.01 b A
AB-HC	56	7.07 ± 0.15 a A	26.91 ± 0.25 c B	0.37 ± 0.03 b A	19.23 ± 0.32 b A	10.83 ± 0.30 a A	0.28 ± 0.02 a A	0.71 ± 0.03 a A	32.76 ± 0.09 a A	0.49 ± 0.03 a A	1.29 ± 0.08 a A	0.06 ± 0.01 b A
	65	6.11 ± 0.19 a A	26.20 ± 1.02 c B	0.60 ± 0.03 b A	13.94 ± 0.28 b A	14.93 ± 0.67 a A	1.63 ± 0.08 a A	3.38 ± 0.12 a A	28.93 ± 1.51 a A	1.40 ± 0.24 a A	2.47 ± 0.18 a A	0.38 ± 0.05 b A
	74	6.82 ± 0.09 a A	33.32 ± 0.62 c B	1.87 ± 0.24 b A	19.82 ± 0.04 b A	18.76 ± 0.84 a A	1.25 ± 0.09 a A	3.05 ± 0.05 a A	11.98 ± 0.21 a A	1.20 ± 0.15 a A	1.50 ± 0.10 a A	0.41 ± 0.04 b A
	86	5.71 ± 0.25 a A	32.19 ± 0.24 c B	1.79 ± 0.07 b A	15.46 ± 0.08 b A	19.62 ± 0.58 a A	1.01 ± 0.02 a A	1.25 ± 0.11 a A	10.66 ± 0.13 a A	4.27 ± 0.06 a A	7.54 ± 0.69 a A	0.52 ± 0.05 b A
SB-ST-I	0	7.66 ± 0.05 a A	31.10 ± 0.34 a A	3.96 ± 0.03 ab A	20.14 ± 0.22 a A	8.20 ± 0.09 b A	0.34 ± 0.02 a A	0.05 ± 0.02 c A	20.29 ± 0.37 b A	2.43 ± 0.12 b A	4.80 ± 0.10 ab A	1.03 ± 0.01 ab A
	7	10.35 ± 0.65 a A	38.62 ± 0.63 a A	2.40 ± 0.03 ab A	22.17 ± 1.08 a A	9.71 ± 1.22 b A	2.17 ± 0.14 a A	0.02 ± 0.00 c A	7.34 ± 0.31 b A	1.70 ± 0.12 b A	4.92 ± 0.08 ab A	0.60 ± 0.11 ab A
SB-LC	10	3.19 ± 0.10 b B	35.24 ± 2.14 a A	5.39 ± 0.28 b A	15.97 ± 1.88 b B	6.42 ± 3.54 a A	0.37 ± 0.05 a A	0.13 ± 0.08 ab A	19.03 ± 1.06 b B	5.04 ± 1.08 a A	6.76 ± 0.11 b A	2.47 ± 0.05 b A
	21	2.00 ± 0.13 b B	24.49 ± 0.59 a A	1.07 ± 0.00 b A	16.59 ± 0.44 b B	19.95 ± 0.71 a A	0.20 ± 0.02 a A	0.16 ± 0.00 ab A	17.29 ± 0.13 b B	17.08 ± 0.16 a A	1.03 ± 0.13 b A	0.14 ± 0.03 b A
	30	1.37 ± 0.01 b B	41.66 ± 0.71 a A	1.80 ± 0.12 b A	13.23 ± 0.66 b B	15.62 ± 0.31 a A	8.48 ± 0.07 a A	0.25 ± 0.02 ab A	12.97 ± 0.04 b B	3.19 ± 0.13 a A	1.35 ± 0.03 b A	0.09 ± 0.03 b A
	39	0.91 ± 0.02 b B	39.01 ± 0.57 a A	1.26 ± 0.03 b A	12.96 ± 0.16 b B	14.28 ± 0.04 a A	4.40 ± 0.16 a A	0.75 ± 0.03 ab A	8.66 ± 0.22 b B	16.85 ± 0.08 a A	0.82 ± 0.09 b A	0.10 ± 0.01 b A
SB-ST-II	42	2.62 ± 0.01 b	30.98 ± 0.16 a	4.88 ± 0.27 a	13.80 ± 0.13 b	12.93 ± 0.52 ab	2.43 ± 0.06 a	0.15 ± 0.00 bc	15.45 ± 0.10 b	2.08 ± 0.02 b	11.94 ± 0.11 a	2.74 ± 0.12 a
	51	2.27 ± 0.00 b	35.22 ± 0.18 a	7.28 ± 0.03 a	16.43 ± 0.29 b	11.22 ± 0.56 ab	1.50 ± 0.11 a	0.12 ± 0.01 bc	12.10 ± 0.11 b	4.67 ± 0.21 b	7.89 ± 0.06 a	1.28 ± 0.04 a
SB-HC	56	1.35 ± 0.06 c B	33.14 ± 0.10 a A	2.65 ± 0.10 b A	15.98 ± 0.60 c B	12.95 ± 0.40 a A	1.11 ± 0.03 a A	0.09 ± 0.01 a A	17.82 ± 0.58 a A	10.31 ± 0.16 ab A	3.94 ± 0.16 c B	0.64 ± 0.03 c A
	65	0.04 ± 0.01 c B	31.44 ± 0.24 a A	3.81 ± 0.13 b A	11.05 ± 0.17 c B	13.57 ± 0.64 a A	0.37 ± 0.01 a A	3.52 ± 0.15 a A	27.41 ± 0.15 a A	8.62 ± 0.06 ab A	0.15 ± 0.02 c B	0.03 ± 0.00 c A
	74	0.14 ± 0.02 c B	33.59 ± 0.49 a A	1.73 ± 0.05 b A	6.14 ± 0.06 c B	17.58 ± 0.00 a A	0.20 ± 0.03 a A	8.60 ± 0.12 a A	30.91 ± 0.55 a A	1.04 ± 0.09 ab A	0.03 ± 0.01 c B	0.03 ± 0.02 c A
	86	1.11 ± 0.04 c B	41.80 ± 0.32 a A	1.39 ± 0.02 b A	7.47 ± 0.32 c B	16.19 ± 0.61 a A	0.43 ± 0.05 a A	10.52 ± 0.53 a A	18.03 ± 0.06 a A	2.94 ± 0.08 ab A	0.06 ± 0.01 c B	0.05 ± 0.02 c A

## Sheet: Table SI.5
Table SI.5	Average relative abundance of dominant bacterial OTUs (RA < 1 %) identified by high-throughput Illumina sequencing from biomass samples of two AGS-SBRs operated using different concentrations of cysteine and methionine under an acclimatization (AB) or shock strategy (SB).
According to the Kruskal-Wallis test, lowercase letters indicate significant differences among periods for a given reactor (p < 0.05). According to the Mann-Whitney (p < 0.05), capital letters indicate significant differences between periods AB-ST-I and SB-ST-I, AB-LC and SB-LC, and AB-HC and SB-HC.
Period	Day of operation	Actinobacteria		Bacteroidetes								Proteobacteria												Verrucomicrobia	Minority Genera
												Alphaproteobacteria				Betaproteobacteria			Gammaproteobacteria				Oligoflexia
		Corynebacterium	Leucobacter	Dysgonomonas	Edaphocola	Flavobacterium	Fluviicola	Parabacteroides	Pedobacter	Proteiniphilum	Terrimonas	Aquabacter	Brevundimonas	Falsirhodobacter	Rhizobium	Acidovorax	Methylophilus	Thauera	Acinetobacter	Luteimonas	Pseudomonas	Stenotrophomonas	Bdellovibrio	Lacunisphaera
AB-ST-I	0	2.65 ± 0.30 a B	1.74 ± 0.00 b A	0.09 ± 0.00 b A	4.39 ± 0.07 a A	5.29 ± 0.08 a A	0.14 ± 0.02 ab A	0.25 ± 0.04 a A	7.51 ± 0.11 a A	1.54 ± 0.32 a A	6.80 ± 0.08 a A	0.65 ± 0.01 a A	2.37 ± 0.01 a A	1.72 ± 0.00 a A	10.39 ± 0.37 ab A	1.33 ± 0.08 b A	0.00 ± 0.00 b A	0.73 ± 0.07 c A	4.62 ± 0.04 a A	1.96 ± 0.02 a A	0.68 ± 0.08 b A	0.03 ± 0.02 b A	1.83 ± 0.06 a A	0.42 ± 0.01 a A	42.87 ± 0.27 a A
	10	2.46 ± 0.04 a B	0.23 ± 0.01 b A	1.78 ± 0.12 b A	0.76 ± 0.11 a A	2.72 ± 0.20 a A	0.55 ± 0.01 ab A	10.71 ± 0.12 a A	3.86 ± 0.14 a A	4.65 ± 0.31 a A	2.70 ± 0.00 a A	0.10 ± 0.02 a A	0.76 ± 0.02 a A	0.74 ± 0.16 a A	7.88 ± 0.30 ab A	1.58 ± 0.01 b A	0.02 ± 0.03 b A	1.64 ± 0.08 c A	11.80 ± 0.31 a A	0.69 ± 0.03 a A	3.82 ± 0.09 b A	0.25 ± 0.02 b A	2.86 ± 0.05 a A	5.59 ± 0.14 a A	31.87 ± 0.71 a A
	21	3.97 ± 0.14 a B	1.15 ± 0.06 b A	1.73 ± 0.12 b A	0.93 ± 0.01 a A	8.97 ± 0.11 a A	0.05 ± 0.02 ab A	2.47 ± 0.12 a A	4.12 ± 0.15 a A	1.19 ± 0.21 a A	6.36 ± 0.45 a A	3.37 ± 0.09 a A	3.95 ± 0.39 a A	1.34 ± 0.06 a A	4.82 ± 0.01 ab A	0.72 ± 0.02 b A	0.00 ± 0.00 b A	1.51 ± 0.23 c A	1.67 ± 0.11 a A	3.60 ± 0.41 a A	6.29 ± 0.09 b A	0.04 ± 0.01 b A	0.64 ± 0.04 a A	3.48 ± 0.35 a A	37.62 ± 0.07 a A
AB-LC	24	3.70 ± 0.24 a A	0.95 ± 0.12 b A	4.16 ± 0.14 a A	0.70 ± 0.03 a B	7.00 ± 0.15 a A	0.02 ± 0.01 b B	4.28 ± 0.07 a A	3.10 ± 0.02 b B	1.42 ± 0.23 a A	5.17 ± 0.12 a A	3.55 ± 0.11 a A	3.23 ± 0.07 a A	1.20 ± 0.08 b B	4.90 ± 0.03 a A	0.63 ± 0.00 b B	0.00 ± 0.00 b B	1.81 ± 0.09 b A	2.43 ± 0.03 a B	4.98 ± 0.01 a A	10.15 ± 0.19 a A	0.13 ± 0.01 a A	0.76 ± 0.08 b B	3.27 ± 0.23 a A	32.46 ± 0.39 b A
	30	2.80 ± 0.06 a A	0.58 ± 0.04 b A	8.89 ± 0.01 a A	0.28 ± 0.03 a B	4.62 ± 0.37 a A	0.01 ± 0.01 b B	2.98 ± 0.04 a A	1.07 ± 0.07 b B	2.77 ± 0.17 a A	3.47 ± 0.01 a A	1.50 ± 0.04 a A	1.95 ± 0.02 a A	0.75 ± 0.06 b B	10.96 ± 0.44 a A	0.71 ± 0.01 b B	0.00 ± 0.00 b B	2.53 ± 0.10 b A	4.68 ± 0.03 a B	2.53 ± 0.26 a A	13.86 ± 0.58 a A	0.46 ± 0.04 a A	0.43 ± 0.01 b B	8.84 ± 0.12 a A	23.33 ± 0.44 b A
	39	3.78 ± 0.04 a A	1.24 ± 0.12 b A	4.62 ± 0.23 a A	0.92 ± 0.02 a B	10.80 ± 0.04 a A	0.09 ± 0.01 b B	0.36 ± 0.01 a A	2.04 ± 0.03 b B	1.70 ± 0.22 a A	5.93 ± 0.18 a A	1.81 ± 0.01 a A	4.00 ± 0.13 a A	0.50 ± 0.06 b B	11.01 ± 0.16 a A	2.45 ± 0.10 b B	0.00 ± 0.00 b B	3.02 ± 0.20 b A	4.06 ± 0.13 a B	3.12 ± 0.09 a A	14.06 ± 0.26 a A	1.86 ± 0.15 a A	0.49 ± 0.07 b B	5.97 ± 0.22 a A	16.16 ± 0.02 b A
	42	2.54 ± 0.04 a A	1.70 ± 0.16 b A	11.70 ± 0.22 a A	0.51 ± 0.02 a B	7.71 ± 0.29 a A	0.06 ± 0.01 b B	0.69 ± 0.03 a A	1.24 ± 0.09 b B	3.67 ± 0.18 a A	4.51 ± 0.19 a A	1.29 ± 0.13 a A	4.31 ± 0.05 a A	0.43 ± 0.03 b B	12.50 ± 0.06 a A	1.16 ± 0.17 b B	0.01 ± 0.01 b B	3.44 ± 0.32 b A	2.23 ± 0.01 a B	1.18 ± 0.18 a A	15.90 ± 0.59 a A	2.19 ± 0.19 a A	0.40 ± 0.05 b B	6.04 ± 0.32 a A	14.57 ± 0.22 b A
	51	3.54 ± 0.29 a A	2.94 ± 0.07 b A	2.95 ± 0.11 a A	2.74 ± 0.06 a B	11.72 ± 0.33 a A	0.07 ± 0.00 b B	1.38 ± 0.01 a A	1.42 ± 0.10 b B	1.02 ± 0.08 a A	8.05 ± 0.13 a A	2.61 ± 0.09 a A	2.94 ± 0.00 a A	0.98 ± 0.05 b B	7.76 ± 0.02 a A	3.23 ± 0.08 b B	0.06 ± 0.01 b B	2.97 ± 0.19 b A	0.85 ± 0.08 a B	0.61 ± 0.00 a A	18.91 ± 0.93 a A	2.98 ± 0.03 a A	0.56 ± 0.03 b B	0.77 ± 0.11 a A	18.94 ± 0.13 b A
AB-HC	56	1.67 ± 0.05 a A	5.05 ± 0.11 a A	4.48 ± 0.21 b A	2.52 ± 0.14 a A	9.14 ± 0.22 a A	0.02 ± 0.00 a B	2.06 ± 0.08 a A	0.64 ± 0.03 b A	1.89 ± 0.05 b A	4.09 ± 0.17 a A	3.11 ± 0.06 a A	3.70 ± 0.13 a A	1.01 ± 0.03 a A	7.41 ± 0.13 b A	1.92 ± 0.04 a A	0.05 ± 0.00 a A	4.07 ± 0.20 a A	1.73 ± 0.12 b B	0.13 ± 0.01 b A	27.70 ± 0.02 a A	2.36 ± 0.02 a A	0.48 ± 0.03 a A	1.25 ± 0.06 a A	13.52 ± 0.29 b A
	65	4.63 ± 0.30 a A	1.29 ± 0.11 a A	2.82 ± 0.21 b A	2.55 ± 0.01 a A	9.85 ± 0.26 a A	0.31 ± 0.03 a B	1.03 ± 0.07 a A	0.25 ± 0.03 b A	1.05 ± 0.03 b A	5.93 ± 0.20 a A	2.19 ± 0.02 a A	1.79 ± 0.05 a A	1.95 ± 0.05 a A	3.78 ± 0.10 b A	8.35 ± 0.18 a A	0.34 ± 0.04 a A	3.52 ± 0.29 a A	0.19 ± 0.00 b B	0.13 ± 0.00 b A	20.21 ± 1.18 a A	3.80 ± 0.14 a A	1.40 ± 0.24 a A	2.37 ± 0.15 a A	20.25 ± 0.41 b A
	74	4.44 ± 0.17 a A	1.75 ± 0.05 a A	0.86 ± 0.05 b A	3.42 ± 0.03 a A	12.07 ± 0.35 a A	3.33 ± 0.05 a B	0.06 ± 0.00 a A	1.71 ± 0.10 b A	0.89 ± 0.06 b A	4.50 ± 0.07 a A	2.40 ± 0.25 a A	1.60 ± 0.03 a A	1.44 ± 0.00 a A	5.59 ± 0.08 b A	3.23 ± 0.09 a A	6.93 ± 0.24 a A	6.28 ± 0.44 a A	0.04 ± 0.01 b B	0.82 ± 0.06 b A	5.23 ± 0.06 a A	1.76 ± 0.06 a A	0.94 ± 0.14 a A	1.25 ± 0.05 a A	29.44 ± 0.56 b A
	86	2.62 ± 0.14 a A	2.75 ± 0.12 a A	0.50 ± 0.03 b A	0.87 ± 0.04 a A	7.34 ± 0.35 a A	1.23 ± 0.04 a B	0.06 ± 0.01 a A	8.40 ± 0.15 b A	0.89 ± 0.01 b A	2.10 ± 0.01 a A	1.42 ± 0.11 a A	2.34 ± 0.13 a A	1.42 ± 0.09 a A	2.93 ± 0.02 b A	4.04 ± 0.28 a A	7.14 ± 0.02 a A	6.01 ± 0.20 a A	0.10 ± 0.00 b B	0.43 ± 0.00 b A	7.55 ± 0.05 a A	0.65 ± 0.03 a A	3.31 ± 0.09 a A	6.51 ± 0.66 a A	29.41 ± 0.29 b A
SB-ST-I	0	6.35 ± 0.18 a A	0.59 ± 0.06 a A	1.46 ± 0.04 a A	2.03 ± 0.03 a A	1.78 ± 0.02 b A	0.63 ± 0.00 bc A	2.95 ± 0.04 a A	7.33 ± 0.10 ab A	2.49 ± 0.36 ab A	4.06 ± 0.13 a A	0.58 ± 0.03 a A	3.23 ± 0.10 a A	0.82 ± 0.23 a A	8.56 ± 0.04 a A	1.47 ± 0.03 b A	0.01 ± 0.00 b A	1.68 ± 0.01 a A	11.83 ± 0.31 a A	1.18 ± 0.01 a A	5.92 ± 0.03 ab A	0.03 ± 0.00 c A	1.98 ± 0.08 b A	3.17 ± 0.00 b A	29.86 ± 0.76 ab A
	7	7.87 ± 0.29 a A	1.23 ± 0.20 a A	0.18 ± 0.01 a A	5.88 ± 0.21 a A	6.84 ± 0.52 b A	0.07 ± 0.02 bc A	0.99 ± 0.02 a A	4.93 ± 0.15 ab A	0.80 ± 0.12 ab A	10.87 ± 0.22 a A	1.06 ± 0.01 a A	3.31 ± 0.52 a A	1.82 ± 0.04 a A	5.99 ± 0.30 a A	0.94 ± 0.11 b A	0.00 ± 0.00 b A	1.60 ± 0.25 a A	1.17 ± 0.01 a A	3.30 ± 0.20 a A	0.78 ± 0.01 ab A	0.00 ± 0.00 c A	1.53 ± 0.13 b A	0.97 ± 0.02 b A	37.86 ± 0.31 ab A
SB-LC	10	2.55 ± 0.12 b B	0.30 ± 0.19 b B	1.74 ± 0.03 a B	2.69 ± 0.83 a A	3.95 ± 0.32 b A	0.45 ± 0.05 ab A	4.29 ± 0.79 a A	4.73 ± 0.43 a A	4.06 ± 0.17 b A	4.08 ± 0.21 ab A	0.11 ± 0.02 b B	2.43 ± 1.17 b B	0.91 ± 0.24 a A	8.21 ± 0.07 a A	0.96 ± 0.49 a A	0.00 ± 0.00 a A	1.58 ± 0.90 a A	12.52 ± 0.21 a A	1.26 ± 0.44 ab A	4.28 ± 0.13 b B	0.15 ± 0.09 ab A	4.78 ± 1.01 a A	5.71 ± 0.07 b B	28.26 ± 1.61 c A
	21	1.67 ± 0.09 b B	0.14 ± 0.03 b B	0.08 ± 0.02 a B	1.79 ± 0.10 a A	5.27 ± 0.16 b A	0.51 ± 0.00 ab A	0.30 ± 0.01 a A	8.42 ± 0.14 a A	0.15 ± 0.08 b A	4.62 ± 0.05 ab A	0.08 ± 0.00 b B	1.33 ± 0.04 b B	3.55 ± 0.07 a A	9.04 ± 0.23 a A	9.27 ± 0.23 a A	0.14 ± 0.01 a A	4.88 ± 0.39 a A	7.15 ± 0.05 a A	2.53 ± 0.11 ab A	2.66 ± 0.00 b B	4.52 ± 0.02 ab A	16.79 ± 0.20 a A	0.32 ± 0.07 b B	14.82 ± 0.06 c A
	30	0.47 ± 0.07 b B	0.29 ± 0.04 b B	0.15 ± 0.01 a B	1.71 ± 0.14 a A	13.73 ± 0.80 b A	1.42 ± 0.02 ab A	0.10 ± 0.00 a A	13.14 ± 0.21 a A	0.21 ± 0.00 b A	5.79 ± 0.20 ab A	0.03 ± 0.00 b B	0.94 ± 0.06 b B	1.83 ± 0.13 a A	6.15 ± 0.40 a A	5.10 ± 0.11 a A	3.02 ± 0.01 a A	2.63 ± 0.07 a A	5.92 ± 0.01 a A	1.31 ± 0.00 ab A	1.17 ± 0.03 b B	3.42 ± 0.12 ab A	2.89 ± 0.09 a A	0.10 ± 0.00 b B	28.45 ± 0.18 c A
	39	0.52 ± 0.00 b B	0.22 ± 0.00 b B	0.09 ± 0.00 a B	5.27 ± 0.05 a A	16.45 ± 0.71 b A	2.77 ± 0.07 ab A	0.54 ± 0.04 a A	8.16 ± 0.12 a A	0.14 ± 0.02 b A	2.44 ± 0.18 ab A	0.01 ± 0.00 b B	0.55 ± 0.05 b B	2.31 ± 0.15 a A	4.74 ± 0.21 a A	3.57 ± 0.07 a A	3.53 ± 0.00 a A	0.96 ± 0.01 a A	4.90 ± 0.25 a A	0.49 ± 0.01 ab A	0.18 ± 0.03 b B	2.58 ± 0.08 ab A	16.66 ± 0.05 a A	0.10 ± 0.02 b B	22.84 ± 0.11 c A
SB-ST-II	42	0.76 ± 0.01 b	0.84 ± 0.00 a	0.18 ± 0.02 a	3.34 ± 0.02 a	6.61 ± 0.16 ab	0.13 ± 0.00 c	2.65 ± 0.21 a	3.57 ± 0.06 b	3.09 ± 0.06 a	1.63 ± 0.06 bc	2.11 ± 0.13 a	1.19 ± 0.00 ab	1.88 ± 0.05 a	1.95 ± 0.11 b	2.24 ± 0.32 ab	0.10 ± 0.01 ab	1.60 ± 0.03 a	9.56 ± 0.24 a	0.79 ± 0.01 b	2.97 ± 0.17 ab	0.24 ± 0.03 bc	1.80 ± 0.00 ab	9.55 ± 0.13 a	41.23 ± 0.55 a
	51	0.47 ± 0.03 b	0.74 ± 0.03 a	0.08 ± 0.00 a	5.03 ± 0.00 a	10.90 ± 0.02 ab	0.11 ± 0.00 c	1.01 ± 0.05 a	5.73 ± 0.02 b	2.77 ± 0.00 a	2.63 ± 0.16 bc	2.66 ± 0.10 a	1.98 ± 0.17 ab	1.69 ± 0.05 a	3.45 ± 0.22 b	2.65 ± 0.24 ab	0.20 ± 0.00 ab	0.98 ± 0.03 a	3.80 ± 0.08 a	0.64 ± 0.04 b	5.29 ± 0.05 ab	1.36 ± 0.06 bc	4.42 ± 0.21 ab	6.49 ± 0.06 a	34.92 ± 0.50 a
SB-HC	56	0.52 ± 0.03 c B	0.38 ± 0.02 b B	0.05 ± 0.02 b B	1.91 ± 0.07 a A	6.80 ± 0.25 a A	0.17 ± 0.01 a A	0.30 ± 0.01 b A	8.06 ± 0.21 b A	0.91 ± 0.02 c B	6.17 ± 0.30 c A	0.82 ± 0.10 b B	1.38 ± 0.08 c B	1.36 ± 0.03 a A	3.49 ± 0.05 b B	2.58 ± 0.04 a A	0.03 ± 0.00 a A	0.55 ± 0.01 a B	10.31 ± 0.31 a A	0.37 ± 0.01 c B	5.03 ± 0.09 a B	0.97 ± 0.09 a A	10.24 ± 0.17 ab A	1.86 ± 0.07 c B	35.74 ± 0.14 bc A
	65	0.01 ± 0.00 c B	0.02 ± 0.01 b B	0.03 ± 0.00 b B	1.35 ± 0.02 a A	20.85 ± 0.27 a A	5.46 ± 0.05 a A	0.05 ± 0.00 b A	0.73 ± 0.01 b A	0.06 ± 0.02 c B	0.68 ± 0.01 c A	0.04 ± 0.01 b B	0.23 ± 0.02 c B	1.71 ± 0.17 a A	4.34 ± 0.09 b B	3.55 ± 0.12 a A	3.29 ± 0.18 a A	0.67 ± 0.01 a B	16.73 ± 0.24 a A	0.03 ± 0.01 c B	7.03 ± 0.07 a B	3.27 ± 0.01 a A	8.47 ± 0.03 ab A	0.01 ± 0.01 c B	21.37 ± 0.18 bc A
	74	0.01 ± 0.00 c B	0.12 ± 0.02 b B	0.01 ± 0.00 b B	4.31 ± 0.07 a A	18.09 ± 0.16 a A	7.05 ± 0.16 a A	0.19 ± 0.01 b A	0.19 ± 0.01 b A	0.06 ± 0.00 c B	0.30 ± 0.02 c A	0.01 ± 0.00 b B	0.04 ± 0.01 c B	0.45 ± 0.03 a A	0.93 ± 0.02 b B	5.04 ± 0.09 a A	4.62 ± 0.06 a A	3.10 ± 0.08 a B	22.24 ± 0.33 a A	0.04 ± 0.03 c B	3.88 ± 0.12 a B	3.00 ± 0.02 a A	1.03 ± 0.09 ab A	0.01 ± 0.00 c B	25.26 ± 0.12 bc A
	86	0.00 ± 0.00 c B	1.08 ± 0.05 b B	0.02 ± 0.02 b B	6.09 ± 0.12 a A	16.36 ± 0.19 a A	12.25 ± 0.18 a A	0.07 ± 0.01 b A	0.21 ± 0.01 b A	0.02 ± 0.01 c B	0.04 ± 0.00 c A	0.00 ± 0.00 b B	0.01 ± 0.00 c B	2.24 ± 0.10 a A	0.83 ± 0.19 b B	2.43 ± 0.04 a A	9.35 ± 0.44 a A	0.63 ± 0.01 a B	4.40 ± 0.06 a A	0.01 ± 0.00 c B	4.41 ± 0.05 a B	4.58 ± 0.07 a A	2.94 ± 0.08 ab A	0.01 ± 0.00 c B	32.03 ± 0.56 bc A

## Sheet: Table SI.6
Table SI.6	Pearson product-moment correlation coefficients (r) between the vectors in Fig. 6a, which represent the operational variables and the total abundances of the microbial populations of two AGS-SBRs operated using different concentrations of cysteine and methionine under an acclimatization or shock strategy.
Microbial group	Granule size	Settling ability	MLSS	COD% removal	BOD% removal	NH4+% removal	P% removal	Cisteyne% removal	Methionine% removal	[Cisteyne]influent	[Methionine]influent
Total Bacteria	-0.0571924	-0.27248	-0.888837	-0.998208	-0.143698	0.347897	-0.810648	0.999836	0.999743	0.995915	0.995915
Total Archaea	0.195251	0.403427	0.816608	0.996848	0.279705	-0.21436	0.884092	-0.992669	-0.993206	-0.973733	-0.973733
Total Fungi	0.985093	0.998948	-0.24342	0.28593	0.996312	0.833473	0.754994	-0.245694	-0.250084	-0.139236	-0.139236
AOB	0.996866	0.990277	-0.333098	0.195022	0.99997	0.881515	0.690332	-0.153924	-0.158399	-0.0459768	-0.0459768
AOA	0.881241	0.962813	0.0734769	0.572384	0.918967	0.617791	0.92272	-0.537668	-0.541483	-0.443163	-0.443163
DNRB	0.931184	0.988103	-0.0456077	0.470841	0.95933	0.706894	0.870349	-0.433617	-0.437695	-0.333446	-0.333446
Denitrifiers	-0.996765	-0.990453	0.331902	-0.196265	-0.999979	-0.880915	-0.691249	0.155177	0.159651	0.0472435	0.0472435
PAO	0.984751	0.923532	-0.559375	-0.0577328	0.965917	0.971884	0.486346	0.0993419	0.0948326	0.206554	0.206554
GAO	0.689648	0.830358	0.381132	0.799755	0.749944	0.341444	0.996941	-0.774008	-0.776868	-0.700859	-0.700859

## Sheet: Table SI.7
Table SI.7	Pearson product-moment correlation coefficients (r) between the vectors in Fig. 6b, which represent the operational variables and the RAs of the dominant bacterial OTUs of two AGS-SBRs operated using different concentrations of cysteine and methionine under an acclimatization or shock strategy.
Phylum	Genus	Granule size	Settling ability	MLSS	COD% removal	BOD% removal	NH4+% removal	P% removal	Cisteyne% removal	Methionine% removal	[Cisteyne]influent	[Methionine]influent
Actinobacteria	Corynebacterium	0.999166	0.977596	-0.731111	-0.0363056	0.328035	0.999294	-0.999762	-0.391566	-0.398662	-0.527505	-0.527505
	Leucobacter	0.559258	0.409827	-0.982825	-0.826447	-0.566482	0.622494	-0.610079	0.509085	0.502421	0.371657	0.371657
Bacteroidetes	Dysgonomonas	0.854123	0.753017	-0.970194	-0.51619	-0.171015	0.892247	-0.885017	0.103565	0.0958778	-0.0495577	-0.0495577
	Edaphocola	-0.95283	-0.887182	0.885452	0.299178	-0.0666562	-0.973682	0.969967	0.134407	0.142058	0.284173	0.284173
	Flavobacterium	-0.861355	-0.935318	0.243751	-0.511907	-0.788238	-0.818902	0.827849	0.82829	0.832594	0.904147	0.904147
	Fluviicola	-0.98349	-0.999942	0.562274	-0.185422	-0.528674	-0.966287	0.970226	0.585217	0.591464	0.702195	0.702195
	Parabacteroides	0.702892	0.813811	0.0122441	0.714479	0.919346	0.644997	-0.656964	-0.943992	-0.946513	-0.983313	-0.983313
	Pedobacter	-0.207039	-0.037313	0.841604	0.977383	0.834472	-0.28306	0.267904	-0.795035	-0.790325	-0.693068	-0.693068
	Proteiniphilum	0.877029	0.946066	-0.27438	0.484411	0.768329	0.836689	-0.845219	-0.810108	-0.814613	-0.890146	-0.890146
	Terrimonas	0.999781	0.988724	-0.687604	0.025448	0.38572	0.995069	-0.996509	-0.447615	-0.45451	-0.578938	-0.578938
Alphaproteobacteria	Aquabacter	0.831897	0.725177	-0.979381	-0.55115	-0.211593	0.872821	-0.865018	0.144587	0.136938	-0.00823334	-0.00823334
	Brevundimonas	0.969109	0.912913	-0.856423	-0.242233	0.125538	0.985454	-0.982653	-0.192765	-0.20034	-0.340368	-0.340368
	Falsirhodobacter	-0.949341	-0.881913	0.890645	0.309937	-0.0553819	-0.971045	0.967158	0.123206	0.130868	0.273325	0.273325
	Rhizobium	0.999975	0.984155	-0.70762	-0.00248927	0.359794	0.997452	-0.998452	-0.422459	-0.429449	-0.555933	-0.555933
Betaproteobacteria	Acidovorax	-0.810115	-0.898163	0.152057	-0.589941	-0.842293	-0.761687	0.771807	0.877024	0.880709	0.940113	0.940113
	Methylophilus	-0.932718	-0.980523	0.398774	-0.364835	-0.677231	-0.901595	0.908303	0.725734	0.731028	0.822294	0.822294
	Thauera	0.231374	0.0622231	-0.854812	-0.971805	-0.82047	0.306891	-0.291848	0.77966	0.774799	0.674874	0.674874
Gammaproteobacteria	Acinetobacter	-0.811496	-0.70006	0.985986	0.58067	0.246449	-0.854788	0.8465	-0.17992	-0.172316	-0.0275731	-0.0275731
	Luteimonas	0.957382	0.992595	-0.467181	0.293164	0.619474	0.931808	-0.937414	-0.671463	-0.677168	-0.776763	-0.776763
	Pseudomonas	0.540975	0.389759	-0.978549	-0.838575	-0.584388	0.605211	-0.592586	0.527807	0.52123	0.391893	0.391893
	Stenotrophomonas	-0.756322	-0.856731	0.0659252	-0.657625	-0.885792	-0.702737	0.713866	0.915322	0.918406	0.966091	0.966091
Oligoflexia	Bdellovibrio	-0.875667	-0.780578	0.958894	0.478936	0.128549	-0.910814	0.904193	-0.0607589	-0.0530461	0.0924003	0.0924003
Verrucomicrobia	Lacunisphaera	0.939426	0.98409	-0.41619	0.347012	0.663076	0.909681	-0.916115	-0.712482	-0.717882	-0.811292	-0.811292
Minority Genera		-0.0221773	0.148496	0.726956	0.999643	0.922127	-0.100444	0.0847467	-0.893659	-0.890165	-0.814638	-0.814638

## Sheet: Fig. SI.1
Fig. SI.1	Mean size of granules of two AGS-SBRs operated using different concentrations of cysteine and methionine under an acclimatization (AB, grey diamonds) or shock strategy (SB, blue squares).

## Sheet: Fig. SI.2
Fig. SI.2	Settling ability of granules oof two AGS-SBRs operated using different concentrations of cysteine and methionine under an acclimatization (AB, grey diamonds) or shock strategy (SB, blue squares).

## Sheet: Fig. SI.3
Fig. SI.3	Mix liquor suspended solids of two AGS-SBRs operated using different concentrations of cysteine and methionine under an acclimatization (AB, grey diamonds) or shock strategy (SB, blue squares).

[truncated: 1 more sheets: Fig. SI.4]
